# Supplementary material for: Ethyl 4-oxo-1,4-di­hydro­pyridine-3-carboxyl­ate
Source: IUCrdata. 2021 Jun 4;6(Pt 6):x210555. doi: 10.1107/S2414314621005551 (PMC9462353; doi:10.1107/S2414314621005551)
Supplement: Supplementary file 1 [file x-06-x210555-sup1.cif]

##############################################################################
#                                                                            #
# This CIF contains the data for a data article accepted for                 #
# publication in IUCrData. It conforms to the requirements of                #
# Notes for Authors for IUCrData, and has been                               #
# peer reviewed under the auspices of IUCrData.                              #
#                                                                            #
# Full details of the Crystallographic Information File format               #
# are given in the paper "The Crystallographic Information File (CIF):       #
# a New Standard Archive File for Crystallography" by S. R. Hall, F. H.      #
# Allen and I. D. Brown [Acta Cryst. (1991), A47, 655-685].                  #
#                                                                            #
# The current version of the core CIF dictionary is obtainable from          #
# ftp://ftp.iucr.org/pub/cif_core.dic.                                       #
#                                                                            #
# Software is freely available for graphical display of the structure(s)     #
# in this CIF. For information consult the CIF software page                 #
# http://www.iucr.org/resources/cif/software.                                #
#                                                                            #
# This file may be used for bona fide research purposes within the           #
# scientific community so long as proper attribution is given to the data    # 
# article from which it was obtained.                                        #
#                                                                            #
##############################################################################
data_global
_audit_creation_method     'SHELXL-2018/3'
_journal_date_recd_electronic     2021-05-20
_journal_date_accepted     2021-05-30
_journal_name_full     'IUCrData'
_journal_year     2021
_journal_volume     6
_journal_issue      6
_journal_page_first     0
_journal_page_last     0
_journal_paper_category     HO
_journal_paper_doi     10.1107/S2414314621005551
_journal_coeditor_code     PK4034
_publ_contact_author_name     'Dr Sihui Long'
_publ_contact_author_address
;
School of Chemical Engineering and Pharmacy
Wuhan Institute of Technology
Wuhan, Hubei 430205
China
;
_publ_contact_author_email     'longsihui@yahoo.com'
_publ_contact_author_fax     ?
_publ_contact_author_phone     '86-177-6250-2329'
_publ_section_title
;
Ethyl 4-oxo-1,4-dihydropyridine-3-carboxylate
;
_publ_section_title_footnote     .
loop_
    _publ_author_name
    _publ_author_address
    'Gao, Jun'
;
School of Chemical Engineering and Pharmacy
Wuhan Institute of Technology
Wuhan, Hubei 430205
People's Republic of China
;
    'Long, Sihui'
;
School of Chemical Engineering and Pharmacy
Wuhan Institute of Technology
Wuhan, Hubei 430205
People's Republic of China
;
_publ_section_synopsis
;
Crystal growth of 3'-carboxy-3-methyl-[1,4'-bipyridin]-1-ium chloride in
ethanol led to single crystals of ethyl 4-oxo-1,4-dihydropyridine-3-carboxylic
acid, which likely resulted from hydrolysis and esterification of the original
compound, and its crystal structure was determined by single-crystal X-ray
diffraction.
;
data_I
_database_code_depnum_ccdc_archive 'CCDC 2086773'
_audit_creation_method
;
Olex2 1.3-ac4
(compiled 2019.04.23 svn.r3594 for Rigaku Oxford Diffraction, GUI svn.r5739)
;
_chemical_name_systematic
;
Ethyl 4-oxo-1,4-dihydropyridine-3-carboxylate
;
_chemical_name_common     ?
_chemical_formula_moiety     'C8 H9 N O3'
_chemical_formula_sum     'C8 H9 N O3'
_chemical_formula_iupac     'C8 H9 N O3'
_chemical_formula_weight     167.16
_chemical_melting_point     ?
_space_group_crystal_system     monoclinic
_space_group_name_H-M_alt     'P 1 21/c 1'
_space_group_name_Hall     '-P 2ybc'
loop_
    _space_group_symop_operation_xyz
    'x, y, z'
    '-x, y+1/2, -z+1/2'
    '-x, -y, -z'
    'x, -y-1/2, z-1/2'
_cell_length_a     6.4973(2)
_cell_length_b     11.5323(5)
_cell_length_c     11.2908(5)
_cell_angle_alpha     90
_cell_angle_beta     91.500(4)
_cell_angle_gamma     90
_cell_volume     845.72(6)
_cell_formula_units_Z     4
_cell_measurement_reflns_used     3630
_cell_measurement_theta_min     6.8360
_cell_measurement_theta_max     76.4090
_cell_measurement_temperature     293(2)
_exptl_crystal_description     needle
_exptl_crystal_colour     'clear light colourless'
_exptl_crystal_size_max     0.07
_exptl_crystal_size_mid     0.03
_exptl_crystal_size_min     0.02
_exptl_crystal_density_diffrn     1.313
_exptl_crystal_density_meas     ?
_exptl_crystal_density_method     ?
_exptl_crystal_F_000     352
_exptl_absorpt_coefficient_mu     0.856
_exptl_absorpt_correction_type     multi-scan
_exptl_absorpt_process_details
;
(CrysAlisPro; Rigaku OD, 2020)
;
_exptl_absorpt_correction_T_min     0.31117
_exptl_absorpt_correction_T_max     1.00000
_diffrn_ambient_temperature     293(2)
_diffrn_source     'Rotating-anode X-ray tube'
_diffrn_radiation_type     'Cu K\a'
_diffrn_radiation_wavelength     1.54184
_diffrn_radiation_monochromator     mirror
_diffrn_measurement_device_type
                       'Rigaku Oxford Diffraction, Synergy Custom system, HyPix'
_diffrn_measurement_device     'four-circle diffractometer'
_diffrn_measurement_method     '\w scans'
_diffrn_detector     'Hybrid Pixel Array Detector'
_diffrn_detector_area_resol_mean     10.0000
_diffrn_reflns_number     5379
_diffrn_reflns_av_R_equivalents     0.0219
_diffrn_reflns_av_unetI/netI     0.0197
_diffrn_reflns_theta_min     6.817
_diffrn_reflns_theta_max     77.381
_diffrn_reflns_theta_full     67.684
_diffrn_measured_fraction_theta_max     0.942
_diffrn_measured_fraction_theta_full     0.988
_diffrn_reflns_limit_h_min     -8
_diffrn_reflns_limit_h_max     7
_diffrn_reflns_limit_k_min     -14
_diffrn_reflns_limit_k_max     5
_diffrn_reflns_limit_l_min     -13
_diffrn_reflns_limit_l_max     14
_diffrn_radiation_probe     x-ray
_refine_special_details     ?
_reflns_number_total     1693
_reflns_number_gt     1456
_reflns_threshold_expression     'I > 2\s(I)'
_refine_ls_structure_factor_coef     Fsqd
_refine_ls_matrix_type     full
_refine_ls_R_factor_all     0.0512
_refine_ls_R_factor_gt     0.0464
_refine_ls_wR_factor_gt     0.1249
_refine_ls_wR_factor_ref     0.1292
_refine_ls_goodness_of_fit_ref     1.108
_refine_ls_restrained_S_all     1.108
_refine_ls_number_reflns     1693
_refine_ls_number_parameters     114
_refine_ls_number_restraints     0
_refine_ls_hydrogen_treatment     mixed
_refine_ls_weighting_scheme     calc
_refine_ls_weighting_details
              'w=1/[\s^2^(Fo^2^)+(0.0674P)^2^+0.1472P] where P=(Fo^2^+2Fc^2^)/3'
_atom_sites_solution_hydrogens     mixed
_atom_sites_solution_primary     direct
_atom_sites_solution_secondary     ?
_refine_ls_shift/su_max     0.000
_refine_ls_shift/su_mean     0.000
_refine_diff_density_max     0.211
_refine_diff_density_min     -0.217
_refine_ls_extinction_method     none
_refine_ls_extinction_coef     .
loop_
    _atom_type_symbol
    _atom_type_description
    _atom_type_scat_dispersion_real
    _atom_type_scat_dispersion_imag
    _atom_type_scat_source
    'C' 'C' 0.0181 0.0091
                         'International Tables Vol C Tables 4.2.6.8 and 6.1.1.4'
    'H' 'H' 0.0000 0.0000
                         'International Tables Vol C Tables 4.2.6.8 and 6.1.1.4'
    'N' 'N' 0.0311 0.0180
                         'International Tables Vol C Tables 4.2.6.8 and 6.1.1.4'
    'O' 'O' 0.0492 0.0322
                         'International Tables Vol C Tables 4.2.6.8 and 6.1.1.4'
_computing_data_collection
;
CrysAlisPro (Rigaku OD, 2020)
;
_computing_cell_refinement
;
CrysAlisPro (Rigaku OD, 2020)
;
_computing_data_reduction
;
CrysAlisPro (Rigaku OD, 2020)
;
_computing_structure_solution
;
ShelXS (Sheldrick, 2008)
;
_computing_structure_refinement
;
ShelXL (Sheldrick, 2015)
;
_computing_molecular_graphics
;
<i>Mercury</i> (Macrae <i>et al.</i>,  2020)
;
_computing_publication_material
;
<i>OLEX2</i> (Dolomanov <i>et al.</i>,  2009)
;
loop_
    _atom_site_type_symbol
    _atom_site_label
    _atom_site_fract_x
    _atom_site_fract_y
    _atom_site_fract_z
    _atom_site_U_iso_or_equiv
    _atom_site_adp_type
    _atom_site_calc_flag
    _atom_site_occupancy
    _atom_site_disorder_assembly
    _atom_site_disorder_group
    O O1 0.52166(14) 0.40585(10) 0.20366(11) 0.0600(4) Uani d 1 . .
    O O2 0.57531(15) 0.62403(10) 0.09977(11) 0.0584(4) Uani d 1 . .
    O O3 0.28325(16) 0.71651(9) 0.05152(11) 0.0555(3) Uani d 1 . .
    N N1 -0.08871(17) 0.47182(12) 0.17157(11) 0.0471(3) Uani d 1 . .
    C C1 0.25305(18) 0.53513(12) 0.14051(12) 0.0388(3) Uani d 1 . .
    C C2 0.33512(19) 0.42840(13) 0.19022(13) 0.0436(4) Uani d 1 . .
    C C3 0.1821(2) 0.34638(14) 0.22568(15) 0.0538(4) Uani d 1 . .
    H H3 0.224295 0.274979 0.255937 0.065 Uiso calc 1 . .
    C C4 -0.0203(2) 0.36993(15) 0.21635(15) 0.0517(4) Uani d 1 . .
    H H4 -0.114786 0.315080 0.241186 0.062 Uiso calc 1 . .
    C C5 0.04315(19) 0.55121(13) 0.13385(13) 0.0421(3) Uani d 1 . .
    H H5 -0.008399 0.619967 0.101877 0.051 Uiso calc 1 . .
    C C6 0.3901(2) 0.62675(12) 0.09660(13) 0.0421(3) Uani d 1 . .
    C C7 0.3996(3) 0.81144(16) 0.00264(19) 0.0663(5) Uani d 1 . .
    H H7A 0.470155 0.786241 -0.067519 0.080 Uiso calc 1 . .
    H H7B 0.501453 0.839160 0.060290 0.080 Uiso calc 1 . .
    C C8 0.2495(4) 0.90531(19) -0.0281(2) 0.0899(7) Uani d 1 . .
    H H8A 0.317924 0.965688 -0.070384 0.135 Uiso calc 1 . .
    H H8B 0.194250 0.936516 0.043203 0.135 Uiso calc 1 . .
    H H8C 0.139659 0.874119 -0.076909 0.135 Uiso calc 1 . .
    H H1 -0.224(3) 0.4880(17) 0.1645(17) 0.071(6) Uiso d 1 . .
loop_
    _atom_site_aniso_label
    _atom_site_aniso_U_11
    _atom_site_aniso_U_22
    _atom_site_aniso_U_33
    _atom_site_aniso_U_12
    _atom_site_aniso_U_13
    _atom_site_aniso_U_23
    O1 0.0234(5) 0.0609(7) 0.0956(9) 0.0027(4) 0.0007(5) 0.0191(6)
    O2 0.0296(5) 0.0541(7) 0.0918(9) -0.0041(4) 0.0038(5) 0.0110(6)
    O3 0.0411(6) 0.0456(6) 0.0799(8) 0.0017(4) 0.0029(5) 0.0130(5)
    N1 0.0211(5) 0.0596(8) 0.0608(7) -0.0002(5) 0.0018(5) 0.0002(6)
    C1 0.0255(6) 0.0448(8) 0.0460(7) 0.0000(5) 0.0022(5) -0.0028(6)
    C2 0.0241(6) 0.0512(8) 0.0555(8) -0.0001(5) 0.0018(5) 0.0018(6)
    C3 0.0321(7) 0.0519(9) 0.0774(11) -0.0012(6) 0.0020(7) 0.0147(8)
    C4 0.0288(7) 0.0588(9) 0.0678(10) -0.0075(6) 0.0045(6) 0.0075(7)
    C5 0.0279(6) 0.0467(8) 0.0517(8) 0.0028(5) 0.0006(5) -0.0024(6)
    C6 0.0307(6) 0.0423(7) 0.0532(8) 0.0010(5) 0.0016(5) -0.0022(6)
    C7 0.0674(11) 0.0478(9) 0.0842(12) -0.0088(8) 0.0079(9) 0.0110(8)
    C8 0.1063(19) 0.0616(13) 0.1014(17) 0.0040(11) -0.0053(14) 0.0288(11)
_geom_special_details
;
 All esds (except the esd in the dihedral angle between two l.s. planes)
 are estimated using the full covariance matrix.  The cell esds are taken
 into account individually in the estimation of esds in distances, angles
 and torsion angles; correlations between esds in cell parameters are only
 used when they are defined by crystal symmetry.  An approximate (isotropic)
 treatment of cell esds is used for estimating esds involving l.s. planes.
;
loop_
    _geom_bond_atom_site_label_1
    _geom_bond_atom_site_label_2
    _geom_bond_site_symmetry_2
    _geom_bond_distance
    _geom_bond_publ_flag
    O1 C2 . 1.2450(16) ?
    O2 C6 . 1.2032(16) ?
    O3 C6 . 1.3395(17) ?
    O3 C7 . 1.448(2) ?
    N1 C4 . 1.350(2) ?
    N1 C5 . 1.3314(19) ?
    C1 C2 . 1.449(2) ?
    C1 C5 . 1.3765(17) ?
    C1 C6 . 1.4760(19) ?
    C2 C3 . 1.437(2) ?
    C3 C4 . 1.344(2) ?
    C7 C8 . 1.492(3) ?
loop_
    _geom_angle_atom_site_label_1
    _geom_angle_atom_site_label_2
    _geom_angle_atom_site_label_3
    _geom_angle_site_symmetry_1
    _geom_angle_site_symmetry_3
    _geom_angle
    _geom_angle_publ_flag
    C6 O3 C7 . . 117.28(12) ?
    C5 N1 C4 . . 120.66(12) ?
    C2 C1 C6 . . 121.28(11) ?
    C5 C1 C2 . . 119.33(12) ?
    C5 C1 C6 . . 119.40(12) ?
    O1 C2 C1 . . 124.89(13) ?
    O1 C2 C3 . . 120.46(14) ?
    C3 C2 C1 . . 114.65(12) ?
    C4 C3 C2 . . 121.85(15) ?
    C3 C4 N1 . . 121.15(14) ?
    N1 C5 C1 . . 122.33(13) ?
    O2 C6 O3 . . 122.66(13) ?
    O2 C6 C1 . . 125.66(13) ?
    O3 C6 C1 . . 111.68(11) ?
    O3 C7 C8 . . 107.00(16) ?
loop_
    _geom_hbond_atom_site_label_D
    _geom_hbond_atom_site_label_H
    _geom_hbond_atom_site_label_A
    _geom_hbond_site_symmetry_A
    _geom_hbond_distance_DH
    _geom_hbond_distance_HA
    _geom_hbond_distance_DA
    _geom_hbond_angle_DHA
    _geom_hbond_publ_flag
    N1 H1 O1 1_455 0.90(2) 1.96(2) 2.6771(15) 134.9(17) yes
    N1 H1 O2 1_455 0.90(2) 2.15(2) 2.9002(17) 139.6(17) yes
_shelx_space_group_comment
;
The symmetry employed for this shelxl refinement is uniquely defined
by the following loop, which should always be used as a source of
symmetry information in preference to the above space-group names.
They are only intended as comments.
;
_shelx_estimated_absorpt_T_min     0.943
_shelx_estimated_absorpt_T_max     0.983
_shelx_hkl_file
;
   0   0   1 11.1020 24.4089   1
   0   0   2 80974.6 1505.42   1
   0   0   3 110.939 84.2524   1
   0   0  -4 5763.28 319.523  15
   0   0   4 5140.52 283.037   1
   0   0  -5-36.1647 120.208  15
   0   0   5 15.5411 110.133   1
   0   0   6 3247.87 286.916   1
   0   0  -6 2816.16 306.969  15
   0   0   7 49.2594 141.797   1
   0   0  -7-60.6075 192.078  15
   0   0   8 1962.55 287.520   1
   0   0  -8 2273.21 385.009  15
   0   0  -9 89.6462 233.425  15
   0   0   9-178.810 199.558   1
   0   0  10 6128.56 549.183   1
   0   0 -10 6701.08 638.442  15
   0   0  11-53.4802 171.598   6
   0   0  12 1773.12 265.341   6
   0   0  12 1339.67 228.547  23
   0   0  13-16.9717 104.853  23
   0   0  13-84.3956 132.122   6
   0   0  14 415.392 103.690   9
   0   0  14 378.950 90.0446  23
   0  -1   0 32.4106 23.7098  18
   0  -1   2 205661. 3525.37  18
   0   1   2 201142. 3540.81   1
   0   1  -4 999999. 16967.7  15
   0   1   5 11884.6 495.049   1
   0   1  -5 11979.4 530.496  15
   0   1   6 170377. 3382.77   1
   0   1  -6 168605. 3472.43  15
   0   1  -7 15143.8 760.500  15
   0   1   7 16792.9 729.749   1
   0   1   8 5508.45 457.274   1
   0   1  -8 5129.32 507.770  15
   0  -1   9 3973.16 434.260   1
   0   1  -9 4736.49 532.971  15
   0   1   9 4636.20 459.978   1
   0   1  10 1743.13 323.808   1
   0  -1  10 1640.15 331.001   1
   0   1 -10 1799.76 378.679  15
   0   1  11 180.972 175.797   6
   0  -1  11 433.093 195.681   6
   0  -1  12 162.960 147.570  23
   0   1  12 131.737 161.710   6
   0  -1  12 46.6154 151.394   6
   0   1  13 16.4040 101.346  23
   0   1  13-77.7451 116.616   6
   0  -1  13-85.9411 127.753   6
   0  -1  13-50.4411 113.040  23
   0  -1  14-9.58127 81.4815   9
   0  -1  14-82.2886 70.9820  23
   0   1  14-27.8554 76.7387   9
   0  -2   0 402979. 6825.63  18
   0  -2   1 374627. 6226.67   1
   0  -2   1 365752. 6316.72  18
   0   2   1 376200. 6230.90   1
   0  -2  -1 373269. 6242.69  15
   0   2  -1 363991. 6227.67  15
   0  -2   2 672410. 11320.1  18
   0  -2  -2 665328. 11293.9  15
   0   2   2 678471. 11276.5   1
   0  -2   2 665809. 11270.3   1
   0   2  -4 457379. 7967.89  15
   0   2   4 459381. 7932.75   1
   0  -2  -4 454896. 7995.38  15
   0  -2   4 454385. 7921.42   1
   0  -2   5 7772.52 398.521   1
   0   2   5 8068.54 403.701   1
   0   2  -5 8100.23 430.949  15
   0  -2  -5 8880.93 457.859  15
   0   2   6 155799. 3154.42   1
   0  -2   6 157581. 3140.98   1
   0  -2  -6 153621. 3254.22  15
   0   2  -6 152817. 3230.78  15
   0  -2   7 85735.2 2062.42   1
   0   2   7 88715.5 2101.70   1
   0   2  -7 83659.9 2184.81  15
   0  -2  -7 84156.3 2198.23  15
   0   2  -8 1142.14 278.060  15
   0  -2  -8 768.250 285.780  15
   0   2   8 560.131 214.180   1
   0  -2   8 849.399 223.768   1
   0  -2   8 705.741 171.745   3
   0   2  -9 17281.7 953.113  15
   0   2   9 16129.1 844.845   1
   0  -2  -9 14449.6 897.924  15
   0  -2   9 15504.3 812.923   1
   0  -2  10 193.213 204.956   1
   0   2  10 237.334 227.756   1
   0   2  11 291.569 178.989   6
   0  -2  11 214.309 171.958   6
   0   2  12 180.107 150.104   6
   0  -2  12 114.092 161.724   6
   0  -2  13 597.123 157.167   6
   0   2  13 801.121 146.305   6
   0   2  13 498.430 137.466  23
   0   2  14 38.1757 66.2703   9
   0  -3   0 157.110 69.1755  18
   0  -3  -1 336.869 77.3649  18
   0   3   1 273.741 40.6938   1
   0  -3   1 401.029 85.3892  18
   0   3  -1 179.826 36.2837  15
   0  -3  -1 404.091 53.9307  15
   0   3   2 1071.16 95.7449   1
   0  -3   2 943.814 91.9739   1
   0  -3  -2 1255.66 115.367  15
   0   3  -2 1131.46 104.957  15
   0   3  -3 9306.06 354.381  15
   0  -3   3 10038.7 347.733   1
   0  -3   3 9464.27 385.352  18
   0   3   3 9637.65 349.202   1
   0  -3  -3 10513.7 384.406  15
   0  -3  -4 227775. 4002.10  18
   0   3   4 232270. 4199.37   1
   0  -3   4 232223. 4183.59   1
   0  -3  -4 234904. 4257.18  15
   0   3  -4 230696. 4230.84  15
   0  -3   5 44957.4 1166.81   1
   0  -3  -5 47879.6 1260.51  15
   0   3  -5 45668.2 1224.88  15
   0   3   5 47578.9 1191.83   1
   0   3  -6 720449. 12635.7  15
   0   3   6 724998. 12543.7   1
   0  -3   6 704400. 12514.8   1
   0  -3  -6 726779. 12676.5  15
   0  -3  -7 249978. 5044.66  15
   0   3   7 255649. 4918.89   1
   0   3  -7 240949. 5018.87  15
   0  -3   7 252313. 4874.28   1
   0  -3  -8 1559.38 324.991  15
   0   3  -8 2351.25 357.946  15
   0  -3   8 1725.84 244.599   3
   0  -3   8 2038.78 302.028   1
   0   3   8 2113.56 304.899   1
   0  -3   9 21376.6 864.564  23
   0   3  -9 21496.2 1067.93  15
   0   3   9 20874.6 980.389   1
   0  -3   9 22013.5 816.938   3
   0  -3  -9 23536.6 1104.52  15
   0  -3   9 20346.7 940.481   1
   0  -3  10 1619.34 246.879   3
   0  -3  10 2217.50 301.858  23
   0  -3  10 1635.91 304.078   1
   0   3  10 1762.44 259.783   6
   0   3  10 1527.83 302.940   1
   0  -3  11-51.7240 155.516   6
   0  -3  11-77.3190 150.615  23
   0   3  11-65.2969 151.131   6
   0  -3  12 749.982 171.950  22
   0   3  12 484.285 150.035   6
   0  -3  12 652.231 187.689  23
   0  -3  13 209.362 122.706   9
   0  -3  13 231.374 118.658  23
   0   3  13 91.3228 97.0027  23
   0  -4   0 642851. 10970.0  18
   0  -4  -1 21438.6 588.711  18
   0  -4   1 20237.8 605.272  18
   0  -4  -2 60530.0 1205.58  15
   0  -4  -2 64387.0 1297.81  18
   0   4   2 62572.5 1180.41   1
   0  -4   2 61155.5 1161.73   1
   0   4  -2 60577.7 1185.47  15
   0   4   3 19281.9 536.031   1
   0  -4  -3 19517.8 572.224  15
   0  -4   3 19499.1 523.916   1
   0  -4  -3 20252.0 541.979  18
   0   4  -3 18099.7 548.251  15
   0  -4   3 19993.2 655.728  18
   0  -4  -4 22090.4 564.753  18
   0  -4   4 21733.3 645.188   1
   0  -4  -4 22720.8 707.338  15
   0   4  -4 22062.5 686.174  15
   0   4   4 22168.3 662.711   1
   0  -4   5 18364.2 635.326   1
   0   4  -5 17296.8 674.130  15
   0  -4  -5 17546.7 685.692  15
   0   4   5 18090.5 645.282   1
   0  -4   6 133752. 2834.10   1
   0   4   6 139083. 2883.94   1
   0  -4   6 139270. 2797.13  23
   0   4  -6 136350. 2970.16  15
   0  -4  -6 135037. 2963.48  15
   0  -4  -7 70808.1 1936.94  15
   0  -4   7 70488.0 1805.22   1
   0   4  -7 71552.1 1941.18  15
   0   4   7 71363.4 1856.05   1
   0  -4   7 72354.4 1742.81  23
   0  -4   7 70080.4 1713.20   3
   0   4  -8 902.474 264.234  15
   0  -4  -8 1174.21 289.959  15
   0  -4   8 948.883 220.562   3
   0  -4   8 1041.46 226.910  23
   0  -4   8 602.648 216.193   1
   0   4   8 963.294 245.546   1
   0  -4   9 44978.5 1342.33  23
   0  -4   9 43400.4 1451.44   1
   0   4   9 43380.6 1487.70   1
   0  -4   9 46056.6 1313.17   3
   0  -4  10 44875.0 1278.90   3
   0  -4  10 46137.4 1357.30  23
   0  -4  10 41298.6 1436.64   1
   0   4  10 42772.0 1498.18   1
   0  -4  10 45369.8 1341.43   6
   0  -4  11 100.676 163.479   9
   0  -4  11 192.049 164.946   6
   0  -4  11-41.4141 131.259  22
   0  -4  11 163.725 136.442   3
   0  -4  11 144.387 154.433  23
   0  -4  12-19.1712 142.490   6
   0  -4  12-19.5203 126.783   9
   0  -4  12 56.6792 122.710  23
   0  -4  13 1965.03 186.231  23
   0  -4  13 1628.46 178.514   9
   0  -4  13 1573.26 174.998   6
   0  -5   0 14.2030 77.9642  18
   0  -5   1 6761.98 356.683  18
   0  -5  -1 5687.58 311.761  18
   0  -5   2 2506.43 224.849  18
   0  -5  -2 2891.50 211.615  18
   0  -5  -2 2441.26 121.188  25
   0  -5   3 76797.0 1524.68   1
   0  -5   3 74837.6 1801.32  18
   0   5   3 80551.1 1567.37   1
   0  -5  -4 1569.31 179.432  15
   0   5  -4 1788.95 184.432  15
   0   5   4 1671.38 173.896   1
   0  -5   4 1594.00 163.129   1
   0  -5  -4 1965.01 164.914  18
   0  -5  -5 1304.32 184.297  24
   0  -5   5 1419.08 189.750  22
   0   5   5 1393.11 187.111   1
   0  -5   5 1180.09 169.226   1
   0   5  -5 1686.37 213.851  15
   0  -5  -5 1783.04 231.029  15
   0  -5   5 1371.88 203.940  23
   0   5   6-44.3199 131.388   1
   0  -5   6 180.718 130.418   1
   0  -5   6 141.351 144.524   4
   0  -5   6 140.903 142.646   3
   0  -5  -6-49.4622 169.921  15
   0  -5   6-98.3829 127.799  23
   0  -5   6-36.5336 122.807  22
   0   5  -6 176.814 145.422  15
   0  -5  -6 17.5370 113.903  24
   0   5   7 22370.1 889.000   1
   0  -5   7 21857.3 830.368   3
   0  -5   7 21444.2 777.925  22
   0  -5   7 22241.5 844.405   1
   0  -5   7 22793.3 832.875  23
   0  -5   8 4611.27 361.027  22
   0  -5   8 5170.86 397.069  23
   0  -5   8 2993.47 326.169   3
   0  -5   8 3031.59 344.819   1
   0   5   8 3515.30 391.974   1
   0  -5   9 46563.2 1369.50  23
   0  -5   9 48243.0 1370.34   3
   0  -5   9 45427.2 1298.38  22
   0  -5   9 46877.9 1341.88   6
   0  -5   9 44950.5 1362.02   9
   0  -5  10 22162.6 836.244   3
   0  -5  10 21434.8 844.184  23
   0  -5  10 22394.7 875.264   9
   0  -5  10 23531.3 869.216   6
   0  -5  10 20719.3 785.024  22
   0  -5  11 10859.8 535.703  23
   0  -5  11 11029.6 547.250   9
   0  -5  11 10274.0 527.306   6
   0  -5  11 10913.6 504.040   3
   0  -5  12 19409.7 663.584   9
   0  -5  12 20354.4 672.240  23
   0  -5  12 18559.7 648.039   6
   0  -6   0 39162.2 1082.18  18
   0  -6  -1 12327.9 521.237  18
   0  -6   1 12380.8 557.446  18
   0  -6   2 42.7741 113.472  18
   0  -6  -2 363.871 107.482  18
   0  -6  -3 38249.5 1029.08  24
   0  -6  -3 39453.6 1032.36  18
   0  -6   4 15.8112 109.785  23
   0  -6  -4 72.3079 79.3859  18
   0  -6  -4 85.7160 119.034  24
   0  -6   4-15.0545 95.4243  22
   0  -6   5 5648.58 354.330   2
   0  -6   5 5001.48 324.688  22
   0  -6   5 5697.88 396.681   3
   0  -6  -5 5740.31 367.307  24
   0  -6   5 5485.28 375.989   4
   0  -6   5 4989.78 301.383  21
   0  -6   5 6411.56 383.848  23
   0  -6   6 136.126 163.967   3
   0  -6   6 329.724 147.498   9
   0  -6  -6 20.6229 129.080  24
   0  -6   6 306.233 140.962  22
   0  -6   6 44.9423 147.683   4
   0  -6   6 15.7926 111.924  21
   0  -6   6-104.350 141.864  23
   0  -6   7 5744.95 414.168   9
   0  -6   7 5126.80 372.354  22
   0  -6   7 5637.70 422.235   3
   0  -6   7 5258.31 362.926   6
   0  -6   7 4921.86 314.906  21
   0  -6   7 4802.76 382.898  23
   0  -6   8 10492.2 569.647   9
   0  -6   8 10873.9 547.541   6
   0  -6   8 11498.3 590.648  23
   0  -6   8 10458.6 592.876   3
   0  -6  -8 11642.0 559.125  19
   0  -6   8 11290.7 550.801  22
   0  -6   9 32378.1 1073.26   9
   0  -6   9 32196.8 1028.76   6
   0  -6   9 33219.5 1080.08  23
   0  -6   9 31474.3 999.960  22
   0  -6   9 33757.6 1105.69   3
   0  -6  10 362.368 165.356   9
   0  -6  10 503.895 197.558   3
   0  -6  10 413.696 160.693   6
   0  -6  10 249.704 160.985  23
   0  -6  11 146.679 129.969  23
   0  -6  11 238.964 143.155   3
   0  -7   0 49.4223 109.518  20
   0  -7   0-23.3227 107.114  18
   0  -7   0 65.6452 109.100  24
   0  -7   1 2972.16 295.791  18
   0  -7   1 2855.47 241.796  24
   0  -7  -1 2078.81 245.566  18
   0  -7   1 2588.80 226.387  20
   0  -7   2 44.7700 106.808  24
   0  -7  -2-42.1252 96.7327  18
   0  -7   2-80.3937 131.570  18
   0  -7  -2 126.850 120.467  24
   0  -7   2-15.5109 105.431  20
   0  -7  -3 38.5470 125.181  24
   0  -7   3 76.3552 100.359  20
   0  -7   3 15.4326 106.034  21
   0  -7   3-13.9099 96.5828  24
   0  -7   3-47.2185 103.438  22
   0  -7  -3 119.446 101.733  18
   0  -7   3-35.7885 141.209   3
   0  -7   4 14528.3 565.211  22
   0  -7   4 14490.3 579.836   2
   0  -7   4 14323.6 533.815  20
   0  -7   4 14565.9 642.690   4
   0  -7   4 14592.7 618.037   3
   0  -7  -4 15652.5 638.499  24
   0  -7   4 14051.1 541.277  21
   0  -7   5 2367.70 259.561  23
   0  -7  -5 2784.43 292.123  24
   0  -7   5 2397.34 230.110  21
   0  -7   5 2797.37 298.226   4
   0  -7   5 2271.71 240.840  22
   0  -7   5 2077.24 250.108   9
   0  -7   5 2522.67 266.555   2
   0  -7   6 2210.64 243.785  22
   0  -7   6 2340.11 227.539  21
   0  -7   6 2500.98 273.894  23
   0  -7   6 2212.43 294.037   3
   0  -7   6 2049.35 270.643   9
   0  -7   6 2098.72 278.054   4
   0  -7  -6 2309.33 279.917  24
   0  -7   7 347.347 154.729  22
   0  -7   7 319.922 157.135   9
   0  -7   7 490.801 178.496  23
   0  -7   7 427.896 212.831   3
   0  -7   8 13805.0 641.485   9
   0  -7   8 13798.9 598.723  22
   0  -7   8 14998.6 712.002   3
   0  -7  -8 15135.1 662.890  19
   0  -7   8 14819.4 667.733  23
   0  -7   9 18278.1 726.785   9
   0  -7   9 18042.9 772.640   3
   0  -7   9 18362.0 734.420  23
   0  -7  10 13576.5 574.902  23
   0  -7  10 13539.6 610.999   3
   0  -7  11 2219.16 216.330   3
   0  -8   0 7173.94 492.117  18
   0  -8   0 6315.66 395.219  20
   0  -8   0 6583.71 422.184   5
   0  -8   0 7195.24 414.503  24
   0  -8   1 134.813 123.589  20
   0  -8   1 43.0727 151.086   5
   0  -8   1-61.4238 123.118  18
   0  -8  -1 41.2953 135.693  24
   0  -8   1 116.758 136.829   3
   0  -8   1-75.3651 113.296  24
   0  -8  -1 27.4531 119.928  18
   0  -8   2 2977.04 281.732   3
   0  -8   2 3107.17 274.526  20
   0  -8   2 3436.00 280.117  24
   0  -8  -2 3205.60 308.589  24
   0  -8   2 3739.06 389.259  18
   0  -8  -2 3218.98 313.545  18
   0  -8   3 9027.72 447.721  20
   0  -8   3 8715.67 489.878   3
   0  -8  -3 8389.16 496.525  18
   0  -8   3 9001.01 446.808   2
   0  -8   3 8800.41 428.496  24
   0  -8  -3 10348.2 534.003  24
   0  -8   4 21232.6 849.435   4
   0  -8  -4 22335.9 846.129  24
   0  -8   4 21570.9 756.800   2
   0  -8   4 22649.0 843.002   3
   0  -8   4 21799.6 725.320  20
   0  -8   5 66204.0 1722.46   3
   0  -8   5 63374.6 1571.46  22
   0  -8   5 64632.7 1600.57   9
   0  -8   5 68186.2 1743.45   4
   0  -8  -5 67881.9 1733.37  24
   0  -8   6 63601.7 1673.76   4
   0  -8  -6 61481.8 1643.77  24
   0  -8   6 61557.6 1546.25   9
   0  -8   6 58012.0 1490.20  22
   0  -8   7 11037.9 614.505   3
   0  -8   7 10789.5 537.527   9
   0  -8   7 10190.7 498.096  22
   0  -8   8 2106.92 290.239   3
   0  -8  -8 2300.72 277.806  19
   0  -8   9 23.2395 143.573   3
   0  -8  10 1157.68 205.141   3
   0  -8  11 279.585 115.078   3
   0  -9   0-49.5735 170.302   5
   0  -9   0-22.9678 141.894  24
   0  -9   0 34.3852 137.843  18
   0  -9   1 21524.6 794.176  24
   0  -9   1 21647.3 749.101   3
   0  -9   1 22900.9 1001.74  18
   0  -9  -1 22458.0 846.280  24
   0  -9  -1 21232.9 925.587  18
   0  -9   1 20896.1 800.641  20
   0  -9   1 22004.0 850.616   5
   0  -9   2 32614.7 1023.71  20
   0  -9   2 35158.8 1036.84  24
   0  -9   2 33863.6 1000.09  19
   0  -9  -2 33303.4 1093.56  24
   0  -9   2 33015.9 971.451   2
   0  -9  -2 31208.5 1148.10  18
   0  -9   2 35507.5 1044.27   3
   0  -9   3 11461.0 582.000   3
   0  -9  -3 10729.2 587.182  24
   0  -9   3 11804.7 527.602  24
   0  -9   3 10299.7 497.871   2
   0  -9   3 10346.1 513.675  20
   0  -9  -3 10102.9 570.958   5
   0  -9   4 1029.47 196.458   2
   0  -9   4 1126.92 237.636   3
   0  -9  -4 1434.75 263.815  24
   0  -9  -4 1733.25 284.188   5
   0  -9   4 1129.13 189.012  20
   0  -9   4 1252.45 255.320   4
   0  -9  -5 4800.22 414.388  24
   0  -9   5 4186.68 389.975   4
   0  -9   5 4925.10 413.070   3
   0  -9   6 11209.6 602.914   4
   0  -9  -7 11536.7 608.214  19
   0  -9  -8 844.141 180.677  19
   0  -9   8 740.263 217.118   3
   0  -9   9 79.4834 147.695   3
   0  -9  10 201.869 126.850   3
   0 -10   0 25.4279 163.176  24
   0 -10   0 27.2667 181.264   5
   0 -10   1 27052.5 916.869  19
   0 -10  -1 26806.1 968.844  24
   0 -10   1 27138.6 935.584  24
   0 -10   2 31106.5 1003.68  24
   0 -10   2 30282.0 951.656  19
   0 -10   2 31481.9 990.742   3
   0 -10   3 50230.3 1306.97   2
   0 -10  -3 51683.2 1494.20   5
   0 -10   3 54623.5 1544.29   4
   0 -10   3 52407.2 1356.10  24
   0 -10  -3 49697.5 1488.62  24
   0 -10   3 52540.9 1423.45   3
   0 -10   4 22802.1 907.610   4
   0 -10   4 22083.7 864.960   3
   0 -10  -4 22992.4 896.623   5
   0 -10  -4 22857.7 930.130  24
   0 -10  -5 2963.26 330.438  24
   0 -10   5 2941.71 329.227   4
   0 -10   5 3060.43 328.261   3
   0 -10  -5 3320.28 341.731   5
   0 -10  -6 1747.28 260.620   5
   0 -10   6 1921.80 266.472   4
   0 -10  -6 1626.99 263.561  19
   0 -10   6 1844.55 271.817   3
   0 -10  -7 1349.23 230.824  19
   0 -10  -7 1509.81 237.319   5
   0 -10  -8 4539.03 318.134  19
   0 -10   8 4526.37 341.034   3
   0 -10   9 1365.73 188.241   3
   0 -10  10 740.603 120.941   3
   0 -11   0 393.429 185.894  24
   0 -11   0 74.8084 136.911  19
   0 -11   1 71656.7 1773.60  24
   0 -11   1 67172.6 1695.52  19
   0 -11  -1 71304.9 1814.28  19
   0 -11  -1 65255.2 1779.85   5
   0 -11  -1 69447.8 1814.40  24
   0 -11   2 8494.93 485.246  24
   0 -11  -2 9207.20 559.399  19
   0 -11   2 8386.52 450.583   3
   0 -11  -3 167.312 165.341  19
   0 -11   3-27.0495 169.302   4
   0 -11  -3 206.206 177.104   5
   0 -11   3 127.962 155.612   3
   0 -11  -3 27.8610 172.131  24
   0 -11   4 1964.48 272.054   4
   0 -11  -4 2269.69 289.831   5
   0 -11  -4 2350.14 290.762  24
   0 -11  -4 2611.18 303.482  19
   0 -11   4 2362.07 273.616   3
   0 -11   5 2912.16 311.155   4
   0 -11   5 3632.84 328.050   3
   0 -11  -5 3180.53 335.771  19
   0 -11  -5 3670.93 328.559   5
   0 -11  -6 19.2246 136.238   5
   0 -11  -6 91.0443 134.953  19
   0 -11   6-20.2698 140.742   3
   0 -11  -7 2905.73 254.187   5
   0 -11  -7 3380.24 283.827  19
   0 -11   7 2999.39 271.234   3
   0 -11  -8 2871.15 223.823  19
   0 -11   9 1137.68 136.591   3
   0 -12   0 34072.1 1077.88  24
   0 -12   0 33021.9 1022.62  19
   0 -12  -1 69.1806 136.727  19
   0 -12  -1-73.6403 143.447  24
   0 -12   1 130.000 139.041  24
   0 -12  -2 4483.56 372.675  19
   0 -12   2 5471.74 404.330   4
   0 -12  -3 3085.21 303.091   5
   0 -12  -3 3852.67 341.215  19
   0 -12   3 3718.13 335.572   4
   0 -12  -4 19519.8 727.113   5
   0 -12   4 19301.2 730.662   4
   0 -12  -5 1912.89 235.608  19
   0 -12  -5 1584.11 211.316   5
   0 -12   5 2131.02 233.395   4
   0 -12   6 2402.97 217.410   3
   0 -12  -6 2051.02 221.650  19
   0 -12  -6 2410.67 216.233   5
   0 -12  -7 182.869 97.0030  19
   0 -12   7 87.3013 95.9942   3
   0 -12   8 817.416 97.9645   3
   0 -13   0-78.0672 132.666   4
   0 -13   1 688.374 177.045   4
   0 -13   2 15351.3 602.488   4
   0 -13  -2 13879.6 559.816  19
   0 -13  -3 4187.94 296.255  19
   0 -13   3 4103.69 293.999   4
   0 -13   4 1988.10 204.994   4
   0 -13  -4 1600.52 198.584  19
   0 -13  -5 7147.39 345.045  19
   0 -14   0-95.5763 101.609   4
   0 -14  -1 7127.22 328.579   4
   0 -14   1 6787.05 318.820   4
   0 -14   2 94.6968 87.6069   4
   0 -14  -3 1073.56 122.500   4
  -1   0  14 16.6989 67.9805   9
  -1   0  13-67.7775 117.657   9
  -1   0  12 7745.90 471.710   6
  -1   0  11 26.6785 153.593   6
  -1   0  10 14350.4 711.665   6
   1   0 -10 16035.5 974.653  15
  -1   0  10 14749.1 851.513   1
  -1   0   9 102.705 170.690   6
   1   0  -9-129.419 228.775  15
  -1   0   8 3636.91 395.451   1
   1   0  -8 3263.64 407.091  15
  -1   0   7 27.2138 159.031   1
   1   0  -7-29.3997 174.312  15
  -1   0   6 67418.7 1674.59   1
  -1   0   5 35.1313 114.090   1
  -1   0   5 47.3567 120.485  16
  -1   0   4 1824.25 186.127   1
  -1   0   4 1295.30 158.869  16
  -1   0   3 520.741 124.225   1
  -1   0   3 9.34046 70.7052  16
  -1   0   2 50578.1 1058.09   1
  -1   0   2 49514.2 1031.49  16
  -1   0   1 12.1091 53.2454   1
   1   0   0 322147. 5506.79  12
   1   0   1-13.1136 48.2886  12
  -1   0  -1-13.8939 54.8209  25
   1   0   3 569.899 41.6270  18
   1   0   3 347.637 123.776  12
  -1   0  -3 447.497 137.328  15
  -1   0  -4 733.818 158.149  15
   1   0   5-68.6228 127.512   1
  -1   0  -5-21.6354 135.412  15
  -1   0  -6 16074.5 754.565  15
   1   0   6 17644.2 700.621   1
  -1   0  -7 269.154 226.188  15
   1   0   7-129.652 174.328   1
   1   0   8 7105.05 522.122   1
   1   0   9 35.5136 198.166   1
   1   0   9 48.0016 166.649  13
   1   0  10 47556.6 1591.19   1
   1   0  11 77.8518 172.519  23
   1   0  12 177.658 163.623   6
   1   0  12 429.023 167.980  23
   1   0  13 104.202 105.496  23
   1   0  13 15.5505 112.386   6
   1   0  14 1051.00 109.527   6
  -1  -1  14 774.984 113.186   9
  -1   1  14 717.975 96.2161   9
  -1  -1  13 68.4250 122.432   9
  -1  -1  13-16.0246 105.312  23
  -1   1  13 66.1349 117.169  23
  -1  -1  12 138.822 160.661   6
  -1  -1  12 158.336 155.424  23
  -1   1  12 65.2601 147.875   6
  -1  -1  11 2675.12 319.472   6
  -1   1  11 2195.52 289.852   6
  -1   1  10 1273.64 300.771   1
  -1  -1  10 1504.11 311.247   1
  -1   1  10 1948.76 285.462   6
   1   1 -10 987.462 313.915  15
  -1  -1  10 1613.75 268.588   6
   1   1  -9 1179.41 322.334  15
  -1   1   9 1075.65 283.642   1
  -1   1   9 1830.86 271.470   6
  -1  -1   9 1045.12 233.088   3
  -1  -1   9 1072.06 238.160   6
   1   1  -8 22889.5 1035.19  15
  -1   1   8 23607.1 842.796   6
  -1   1   8 22458.7 969.263   1
  -1  -1   8 22508.2 813.551   3
   1   1  -7 62906.4 1742.06  15
  -1   1   7 62389.6 1694.07   1
  -1   1   6 3928.59 332.578   1
  -1   1   5 38105.7 1053.17   1
  -1   1   4 107104. 2143.96  16
  -1   1   4 105948. 2159.67   1
  -1   1   3 13047.9 447.568   1
  -1   1   3 12729.9 427.870  16
  -1   1   1 221779. 3844.09  16
   1  -1   0 448440. 7608.62  12
   1   1   0 450168. 7615.30  12
   1   1   1 242815. 4209.36  12
  -1   1  -1 240277. 4209.18  25
   1  -1   1 241744. 4194.77  12
   1  -1   2 281972. 5003.73  12
   1   1   2 291046. 5019.80  12
   1  -1   3 76312.7 1407.22  18
   1   1   3 75649.3 1598.33  12
   1  -1   4 40602.6 846.013  18
  -1   1  -4 41427.3 1086.80  15
   1   1   5 9717.24 468.539   1
  -1   1  -5 9107.68 500.993  15
   1   1   6 3326.54 313.057   1
  -1   1  -6 2929.61 336.990  15
   1   1   7 44871.9 1207.51  13
   1   1   7 48216.0 1388.37   1
   1   1   8 6502.00 425.279  13
   1  -1   8 6223.05 415.937  13
   1   1   8 6512.16 507.850   1
   1  -1   9 18963.7 892.729   1
   1   1   9 16895.4 863.695   1
   1  -1   9 17516.0 736.968  13
   1   1   9 17261.1 737.150  13
   1  -1  10 4323.16 390.976  23
   1  -1  10 3835.92 437.399   1
   1  -1  11 10601.6 590.865  23
   1   1  12 266.540 139.457  23
   1  -1  12 348.081 155.787  23
   1   1  12 126.376 149.351   6
   1  -1  12 606.564 182.981   6
   1  -1  13 3971.03 288.725   6
   1   1  13 3117.71 239.057  23
   1  -1  13 3858.28 269.872  23
   1   1  13 3625.61 266.589   6
   1  -1  14 347.513 83.9259   6
   1  -1  14 370.332 80.8521   9
  -1  -2  14 150.950 68.9995   9
  -1  -2  13 1853.92 213.524   9
  -1  -2  13 1440.05 184.108  23
  -1  -2  12 276.138 155.005  23
  -1  -2  12 188.971 162.321   9
  -1   2  12 314.144 157.443   6
  -1  -2  12-22.6078 160.238   6
  -1   2  11 1529.76 254.247   6
  -1  -2  11 1637.88 271.697   6
   1   2 -10 49.2510 226.214  15
  -1  -2  10 159.734 207.979   1
   1  -2 -10 329.671 275.235  15
  -1  -2  10 111.933 175.167   6
  -1   2  10 488.652 227.244   1
  -1   2  10 154.186 170.862   6
  -1   2   9 15437.1 683.659   6
  -1   2   9 14989.7 822.844   1
   1  -2  -9 15930.9 917.422  15
  -1  -2   9 15126.9 684.016   3
   1   2  -9 13573.4 857.879  15
  -1  -2   9 15876.9 838.417   1
  -1   2   8 2068.70 314.839   1
   1  -2  -8 1665.81 321.653  15
   1   2  -8 1553.60 304.632  15
  -1  -2   8 1758.43 298.616   1
  -1  -2   8 1631.31 251.830   3
  -1   2   8 1341.62 225.932   6
   1  -2  -7 27592.5 1051.15  15
  -1  -2   7 26816.8 1003.49   1
   1   2  -7 26862.1 1040.17  15
  -1   2   7 28362.8 1031.28   1
  -1   2   6 13133.4 636.058   1
  -1  -2   6 13511.6 638.775   1
  -1   2   5 6063.06 374.564   1
  -1  -2   5 6307.75 386.801   1
  -1  -2   4 257063. 4658.10   1
  -1   2   4 256869. 4656.07  16
  -1   2   4 254028. 4658.02   1
  -1  -2   4 254580. 4595.10  16
  -1   2   3 14456.9 481.339  16
  -1  -2   3 14993.8 497.456   1
  -1   2   3 15746.9 502.911   1
  -1  -2   3 15133.0 458.564  16
  -1  -2   2 85850.8 1618.21  16
  -1   2   2 85566.7 1651.60   1
  -1  -2   2 82820.7 1641.14   1
  -1   2   2 85727.2 1632.00  16
  -1  -2   1 85.2665 51.2857  16
  -1   2   1 57.0512 51.4721  16
   1   2   0 231452. 3993.53  12
   1  -2   0 228995. 3976.40  12
   1   2   1 206576. 3635.96  12
  -1  -2  -1 205660. 3643.18  25
   1  -2   1 206707. 3610.30  12
  -1   2  -1 207571. 3630.48  25
   1  -2   2 152489. 2788.74  12
   1   2   2 153918. 2817.45  12
   1  -2   3 222083. 3910.67  18
   1  -2   4 7646.97 373.593   1
   1  -2   4 8014.57 311.227  18
  -1   2  -5 168471. 3473.36  15
   1   2   5 174421. 3393.57   1
   1  -2   5 174478. 3368.68   1
  -1  -2  -5 175198. 3501.11  15
   1  -2   6 239557. 4570.31   1
   1   2   6 236644. 4580.12   1
   1   2   7 74050.4 1738.39  13
   1  -2   7 74231.0 1892.59   1
   1   2   7 79672.9 1953.41   1
   1  -2   7 73927.1 1714.15  13
   1  -2   8 6745.93 494.424   1
   1  -2   8 6466.22 420.545  13
   1   2   8 6048.06 412.441  13
   1   2   8 6804.18 507.549   1
   1  -2   9 35.1403 186.369   1
   1   2   9 251.915 200.826   1
   1  -2   9 252.828 196.824  13
   1   2   9 121.545 199.428  13
   1  -2   9 108.940 163.787  23
   1  -2  10 8383.53 533.455  23
   1   2  10 7011.54 575.518   1
   1  -2  10 7954.42 600.239   1
   1  -2  11 340.844 184.021  23
   1  -2  12 1048.76 211.654   6
   1   2  12 718.984 172.306  23
   1   2  12 925.713 187.979   6
   1  -2  12 837.554 190.624  23
   1  -2  13 888.792 147.594  22
   1  -2  13 1086.55 170.667   6
   1  -2  13 961.202 158.848  23
   1   2  13 784.171 129.842  23
   1   2  13 650.209 129.281   6
   1  -2  14 84.8594 59.7337   6
  -1  -3  13 2413.71 206.077  23
  -1  -3  13 2363.84 223.887   9
  -1  -3  12 76.9398 121.932  23
  -1  -3  12 155.698 162.293   9
  -1   3  11 2902.52 298.850   6
  -1  -3  11 3369.28 365.510   9
  -1  -3  11 3076.91 321.852  23
  -1  -3  10 3650.13 367.714   6
   1   3 -10 3256.73 455.194  15
   1  -3 -10 3311.53 458.572  15
  -1  -3  10 3707.88 423.353   1
  -1  -3  10 3715.47 355.162   3
  -1  -3  10 3614.50 351.704  23
  -1   3  10 3195.15 326.031   6
  -1   3  10 2511.81 381.066   1
  -1  -3   9 1474.86 301.057   1
  -1  -3   9 1185.31 248.676   3
  -1   3   9 1288.14 235.815   6
   1  -3  -9 1601.78 368.977  15
  -1  -3   9 1553.15 278.532   6
  -1   3   9 1143.08 294.189   1
   1   3  -9 1611.62 351.144  15
  -1  -3   8 3629.93 342.727   3
   1  -3  -8 4660.67 472.157  15
  -1  -3   8 4398.64 424.232   1
  -1   3   8 4605.45 356.374   6
   1   3  -8 4905.01 479.361  15
  -1   3   8 4347.92 435.388   1
  -1  -3   8 4672.27 378.202   6
   1   3  -7 644.616 226.342  15
  -1   3   7 1003.83 222.931   1
  -1  -3   7 392.017 180.039   1
  -1  -3   7 560.126 187.455   3
   1  -3  -7 1131.36 265.442  15
   1  -3  -6 214.553 188.144  15
  -1   3   6 280.295 175.202   1
  -1  -3   6 68.7218 155.733   1
  -1  -3   5 396633. 7153.86   1
  -1   3   5 401368. 7160.78   1
  -1  -3   4 23863.3 675.151  16
  -1  -3   4 22424.7 709.458   1
  -1   3   4 23101.3 729.555   1
  -1  -3   3 130108. 2416.54  16
  -1   3   3 131564. 2474.64   1
  -1   3   3 125478. 2495.16  16
  -1  -3   3 130206. 2462.95   1
  -1   3   2-8.37517 70.2470   1
  -1  -3   2 61.5631 59.7889  16
  -1  -3   2 127.585 74.5606   1
  -1  -3   1 7703.26 248.733  16
   1   3  -1 7235.37 266.154  12
  -1   3   1 7479.26 253.163  16
   1  -3   0 4673.27 181.022  12
   1   3   0 4540.51 193.701  12
   1   3   1 204408. 3693.00  12
   1  -3   1 212890. 3651.07  12
  -1  -3  -1 207760. 3689.62  25
  -1   3  -1 211808. 3668.44  25
  -1   3  -2 279.745 82.1094  25
   1   3   2 289.574 90.8416  12
   1  -3   2 236.797 95.2187  18
  -1  -3  -2 200.966 81.2956  25
   1  -3   3 197329. 3583.61  18
   1  -3   4 188570. 3491.50   1
   1   3   4 181325. 3506.27   1
   1  -3   4 187329. 3441.86  18
   1  -3   5 2553.22 245.247   1
   1  -3   5 2562.23 222.258  18
   1  -3   6 48436.0 1317.98   1
   1   3   6 49228.5 1345.19   1
   1  -3   6 47704.9 1259.08  23
   1  -3   7 25073.0 857.532  23
   1  -3   7 22086.4 755.299   3
   1   3   7 22809.6 785.972  13
   1  -3   7 21678.5 743.421  13
   1   3   7 22556.5 900.363   1
   1  -3   7 22929.5 884.735   1
   1  -3   8 42593.2 1360.82   1
   1   3   8 43157.1 1396.73   1
   1  -3   8 43992.6 1299.02  23
   1  -3   8 41426.4 1188.41  13
   1   3   8 41843.9 1222.99  13
   1  -3   8 42618.7 1180.99   3
   1  -3   9 14782.5 718.463  23
   1   3   9 15020.9 813.015   1
   1  -3   9 15002.3 790.962   1
   1   3  10 227.563 190.090   1
   1  -3  10 196.644 166.603  23
   1  -3  10 288.398 210.700   1
   1  -3  11 1101.35 222.860  23
   1   3  11 846.485 193.864   6
   1  -3  12 143.299 134.556  23
   1   3  12 265.468 124.457  23
   1  -3  12 175.107 141.976  22
   1   3  12 46.5577 112.182   6
   1  -3  13 35.7670 84.4943  22
   1   3  13 64.9234 75.5202  23
   1  -3  13 82.2567 100.030  23
  -1  -4  12-16.5745 113.880  23
  -1  -4  12-56.5088 129.419   6
  -1  -4  11 7145.28 461.106   6
  -1  -4  11 7627.48 451.749  23
  -1  -4  10 12279.4 645.804   6
  -1  -4  10 13299.4 643.997   3
  -1  -4  10 12825.4 619.880  23
  -1   4   9 6271.49 538.933   1
  -1  -4   9 5019.01 480.195   1
   1  -4  -9 5405.14 532.599  15
   1   4  -9 6268.89 597.923  15
  -1  -4   9 5801.56 437.806   6
  -1  -4   9 6315.52 439.443  23
  -1  -4   9 5482.56 433.733   3
  -1   4   8 2841.55 363.873   1
  -1  -4   8 3064.22 328.440   3
  -1  -4   8 2955.89 300.111  23
  -1  -4   8 2762.27 310.086   6
  -1  -4   8 3374.69 370.679   1
   1   4  -8 3454.65 420.895  15
   1  -4  -8 3073.69 406.777  15
  -1  -4   7 42664.5 1207.65   6
   1   4  -7 42382.1 1382.29  15
   1  -4  -7 42012.8 1352.06  15
  -1  -4   7 41085.1 1292.63   1
  -1  -4   7 41039.6 1211.84   3
  -1   4   7 42607.5 1329.79   1
   1   4  -6 1700.09 245.111  15
   1  -4  -6 1420.90 243.463  15
  -1  -4   6 1133.24 202.686   3
  -1   4   6 1219.53 205.821   1
  -1  -4   6 1030.94 205.143   1
  -1   4   5 2157.77 231.922   1
  -1  -4   5 2177.07 223.214   1
   1  -4  -5 2566.07 264.708  15
  -1   4   4 15705.4 564.479   1
  -1  -4   4 13913.2 523.735   1
  -1  -4   3 42022.8 921.464  16
  -1  -4   3 38799.7 938.839   1
  -1   4   3 40496.7 965.019   1
  -1   4   2 46520.8 1091.30  16
  -1  -4   2 49507.9 987.790  16
   1  -4  -1 332360. 5659.30  12
  -1   4   1 331895. 5702.38  16
   1   4  -1 335279. 5688.22  12
  -1  -4   1 328432. 5640.94  16
   1   4   0 319153. 1368.62  12
  -1   4   0 319191. 1161.83  16
  -1  -4  -1 104740. 2017.34  18
   1   4   1 100003. 1890.30  12
  -1   4  -2 34399.1 794.974  25
   1  -4   2 33337.3 887.123  18
  -1  -4  -2 33721.5 819.361  25
   1  -4   3 193000. 3623.56  18
   1   4   3 189096. 3543.32   1
  -1   4  -3 196186. 3595.12  25
  -1  -4  -3 191706. 3616.98  25
   1  -4   3 198485. 3518.76   1
   1   4   4 507161. 8822.56   1
   1  -4   4 512649. 8782.22   1
   1  -4   4 495869. 8857.43  18
   1  -4   5 611.078 156.212   1
   1  -4   5 674.264 161.901  23
   1  -4   5 518.683 136.852  18
   1   4   5 554.072 150.682   1
  -1  -4  -6 283.764 117.252  19
   1   4   6 228.653 153.837   1
   1  -4   7 17844.9 687.373   3
   1  -4   7 17470.6 744.520   1
   1  -4   7 16379.7 628.224  13
   1   4   7 17395.4 669.527  13
   1   4   7 16801.1 762.206   1
   1   4   8 18819.4 741.063  13
   1  -4   8 19214.6 742.631   3
   1  -4   8 17809.2 817.343   1
   1   4   8 18557.9 862.691   1
   1   4   9 6837.55 547.667   1
   1  -4   9 6568.21 426.308   3
   1  -4   9 6167.84 499.076   1
   1  -4  10 907.778 216.252  22
   1  -4  11 183.585 149.119  22
   1  -4  11 417.329 178.538   6
   1  -4  12 4854.80 330.913   6
   1  -4  12 4797.27 315.503  22
   1  -4  13 99.1808 93.0750   6
  -1  -5  13 2295.33 173.352   9
  -1  -5  12 153.859 134.929   9
  -1  -5  11 4192.42 339.743   6
  -1  -5  11 4917.32 377.868   9
  -1  -5  11 5142.57 344.251  23
  -1  -5  11 3874.55 327.994   3
  -1  -5  10 37530.5 1133.99  23
  -1  -5  10 39892.2 1208.92   3
  -1  -5  10 38610.3 1240.71   9
  -1  -5  10 38281.0 1186.45   6
  -1  -5   9 4525.68 404.232   9
  -1  -5   9 5001.65 380.387  23
  -1  -5   9 3999.74 308.544  22
   1  -5  -9 4275.79 456.763  15
  -1  -5   9 4625.24 401.209   3
  -1  -5   9 5011.41 444.613   1
  -1  -5   9 4422.80 388.460   6
  -1  -5   8 49962.1 1351.20   6
  -1  -5   8 49864.8 1395.35   3
  -1  -5   8 42911.4 1175.80  22
   1  -5  -8 43793.0 1468.30  15
  -1  -5   8 44590.4 1402.99   1
  -1   5   8 44442.5 1450.00   1
  -1  -5   8 45872.3 1373.77   9
  -1  -5   8 44207.7 1269.00  23
  -1  -5   7 3391.13 331.609   9
  -1   5   7 3079.23 348.737   1
  -1  -5   7 4263.44 366.532   3
  -1  -5   7 3212.38 268.468  22
  -1  -5   7 3503.44 339.724   1
   1   5  -7 3744.84 397.411  15
   1  -5  -7 4130.39 399.988  15
  -1  -5   7 3566.00 322.617   6
  -1  -5   7 3792.07 312.586  23
  -1  -5   6 425.975 175.711   4
   1  -5  -6 622.777 199.601  15
  -1  -5   6 465.583 144.860  23
  -1   5   6 646.894 181.500   1
  -1  -5   6 675.253 162.139   1
   1   5  -6 487.177 176.393  15
  -1  -5   6 282.307 155.675   9
  -1  -5   6 646.416 183.449   3
  -1  -5   6 661.415 164.928   6
   1   5  -5 40316.7 1147.45  15
   1  -5  -5 42329.1 1146.30  15
  -1   5   5 40794.3 1145.35   1
  -1  -5   5 40439.1 1112.99   1
   1  -5  -5 44650.1 1079.93  24
  -1   5   4 13606.1 519.683   1
   1   5  -4 13933.6 514.240  15
   1  -5  -4 13880.1 513.880  15
  -1  -5   4 12057.8 471.579   1
   1  -5  -3 6683.70 311.925  15
   1  -5  -2 190390. 3271.08  15
   1  -5  -2 181520. 3288.10  12
  -1  -5   1 216132. 3654.46  16
  -1  -5   0 223675. 3682.70  18
   1  -5   0 232686. 3718.07  18
  -1  -5  -1 197383. 3786.68  18
   1  -5   1 209586. 3856.83  18
   1   5   2 148447. 2693.85   1
   1  -5   2 153262. 2651.97   1
  -1  -5  -2 148301. 2747.27  25
   1  -5   3 136673. 2773.27  18
   1  -5   3 136657. 2519.63   1
  -1  -5  -3 132856. 2631.73  25
   1   5   3 135356. 2564.72   1
  -1   5  -3 140914. 2608.40  25
   1  -5   4 9491.58 442.803  23
   1  -5   4 7969.72 440.786  18
  -1  -5  -4 7580.20 406.877  25
   1  -5   4 8890.91 433.649  22
  -1   5  -4 8436.71 411.389  25
   1  -5   4 7845.23 356.920   1
   1   5   4 7837.31 377.597   1
   1   5   5 683.329 164.791   1
   1  -5   5 310.966 154.525  18
  -1  -5  -5 181.937 142.660  25
  -1   5  -5 370.942 165.379  25
   1  -5   5 561.596 147.696   1
  -1   5  -6 164.505 134.625  25
   1  -5   6 65.2366 144.572   2
   1  -5   6 137.832 161.536   3
  -1  -5  -6 99.8695 115.008  19
   1   5   6-22.9015 129.848   1
   1  -5   6 351.120 155.526  22
   1  -5   6 22.2649 141.137  23
   1  -5   6 160.496 128.755   1
   1  -5   7 245.454 170.436  22
   1   5   7 221.646 175.618   1
   1  -5   7 89.2170 144.874   3
   1  -5   7-24.2392 133.064   1
  -1  -5  -7 62.4481 133.589  19
   1  -5   7 176.158 167.302  23
   1  -5   8 9115.02 524.407   3
   1  -5   8 9930.07 563.972  22
   1  -5   8 7675.04 515.744   1
   1   5   8 8226.89 566.202   1
   1  -5   8 9551.30 560.781  23
  -1  -5  -8 7300.42 584.995  25
   1  -5   9 56.0852 166.274  23
   1  -5   9 186.983 156.105  22
   1  -5   9 23.6154 163.979   3
  -1  -5  -9 116.794 170.077  25
   1  -5  10 687.035 224.755  23
   1  -5  10 112.914 166.374   9
   1  -5  10 320.085 169.229  22
   1  -5  10 164.207 162.037   3
   1  -5  11 11111.9 522.135  22
   1  -5  11 10707.1 517.111   6
   1  -5  11 9970.42 527.969  23
   1  -5  12 374.640 131.758  23
  -1  -6  12 716.284 145.500   9
  -1  -6  11 19136.0 693.866   3
  -1  -6  11 20717.0 739.962   9
  -1  -6  10 11755.7 595.040   9
  -1  -6  10 11004.7 506.527  23
  -1  -6  10 11185.3 579.959   3
  -1  -6  10 10540.4 528.682   6
  -1  -6   9 7613.91 504.528   3
  -1  -6   9 7454.43 462.160   6
  -1  -6   9 8374.85 529.598   9
  -1  -6   9 7992.78 449.662  23
  -1  -6   8 18739.6 803.346   3
  -1  -6   8 17300.6 775.607   9
  -1  -6   8 17810.8 702.836  23
  -1  -6   8 16822.7 705.079   6
  -1  -6   7 66828.6 1611.75  23
  -1  -6   7 65471.3 1630.65   6
  -1  -6   7 68441.3 1761.95   3
  -1  -6   7 67470.9 1748.22   9
  -1  -6   6 342.723 150.377   6
  -1  -6   6 641.445 195.052   3
  -1  -6   6 559.356 146.786  23
   1  -6  -6 572.317 156.109  24
  -1  -6   6 484.426 183.672   9
  -1  -6   6 319.853 181.376   4
  -1  -6   5 5982.45 335.729  23
  -1  -6   5 6325.00 422.301   4
  -1  -6   5 6045.73 400.773   3
  -1  -6   5 6746.17 415.416   9
   1  -6  -5 5754.96 357.271  24
   1  -6  -4 14225.2 561.471  24
   1  -6  -4 15247.4 595.173  18
   1  -6  -3 67053.4 1606.03  18
   1  -6  -3 66138.7 1527.20  20
   1  -6  -2 189962. 3719.09  18
   1  -6  -1 18599.4 744.913  18
   1  -6   0 88237.8 1993.46  18
   1  -6   1 325000. 5970.15  18
  -1  -6  -2 100050. 2121.99  24
   1  -6   3 10005.7 426.572  21
   1  -6   3 3957.20 349.166  18
  -1  -6  -3 3185.48 301.522  24
   1  -6   3 10311.1 452.030  22
  -1  -6  -4 384.789 161.548  24
  -1  -6  -4 383.375 111.477  25
   1  -6   4 1186.40 242.118  23
   1  -6   4 893.464 203.757   3
   1  -6   4 1340.36 230.333  22
   1  -6   4 347.822 159.885  18
   1  -6   5 1235.32 234.653  23
  -1  -6  -5 902.802 177.848  25
   1  -6   5 1108.05 187.827  21
   1  -6   5 1191.23 217.434   2
   1  -6   5 1397.38 218.002  22
   1  -6   5 975.167 201.289   3
   1  -6   5 971.192 208.488  18
   1  -6   5 1266.80 205.351   4
  -1  -6  -6 163.389 146.099  19
   1  -6   6 115.872 141.286  22
  -1  -6  -6 101.725 122.247  25
   1  -6   6 59.5275 140.628   4
   1  -6   6 328.055 169.355   2
   1  -6   6 193.371 173.007  23
   1  -6   6-66.9929 170.451   3
   1  -6   7 39016.1 1196.85  22
   1  -6   7 38449.6 1184.99   3
   1  -6   7 37526.6 1104.45  21
  -1  -6  -7 38666.5 1171.77  19
   1  -6   7 40025.3 1235.39  23
   1  -6   7 35320.4 1079.14   9
   1  -6   8 13199.7 649.583  22
   1  -6   8 11990.4 574.006   9
   1  -6   8 12394.1 627.504   3
   1  -6   8 12938.0 662.448  23
   1  -6   8 11722.3 552.437  21
   1  -6   9 6063.00 401.978   9
   1  -6   9 5762.95 421.965   3
   1  -6   9 6905.47 484.165  23
   1  -6   9 6195.63 434.380  22
   1  -6   9 5909.09 367.885  21
   1  -6  10 2555.14 304.486  23
   1  -6  10 1857.54 247.172  22
   1  -6  10 1846.28 237.734   3
   1  -6  11 1887.44 198.527   3
   1  -6  11 2404.67 258.949  23
   1  -6  11 2310.13 232.273  22
  -1  -7  11 1448.68 196.454   3
  -1  -7  10 6322.17 416.641   3
  -1  -7  10 5218.22 371.845   9
  -1  -7   9 412.950 207.132   3
  -1  -7   9 684.141 196.114   9
  -1  -7   8 17734.4 756.487   9
  -1  -7   8 16712.6 759.666   3
  -1  -7   8 16571.4 644.848  23
  -1  -7   7 77821.6 1956.13   3
  -1  -7   7 74002.6 1902.73   9
  -1  -7   7 76125.5 1749.97  23
   1  -7  -6 74500.1 1796.74  11
   1  -7  -6 78072.2 1801.05  24
  -1  -7   6 70743.0 1666.07  23
  -1  -7   6 74648.6 1845.63   9
  -1  -7   6 72763.8 1880.27   4
  -1  -7   5 58998.8 1571.38   9
  -1  -7   5 61974.9 1605.41   3
  -1  -7   5 61325.7 1627.55   4
   1  -7  -5 61087.4 1533.11  11
   1  -7  -5 62735.0 1547.83  24
  -1  -7   4 120332. 2579.80   9
   1  -7  -4 122175. 2579.20  18
   1  -7  -4 121610. 2569.23  24
  -1  -7   4 120303. 2590.39   3
  -1  -7   4 123126. 2660.23   4
   1  -7  -3 74579.7 1786.80  18
  -1  -7   3 72898.8 1720.87   3
   1  -7  -3 76956.8 1748.29  24
   1  -7  -3 72786.9 1734.59  20
   1  -7  -2 10319.9 524.582  18
  -1  -7   2 9656.78 431.956  24
  -1  -7   2 9398.95 435.691  19
   1  -7  -2 9652.54 475.218  20
   1  -7  -1 42953.4 1238.35  18
  -1  -7   1 43984.6 1123.90  24
   1  -7  -1 41306.5 1119.11  20
  -1  -7   1 43270.0 1130.96  19
   1  -7   0 22726.0 850.626  18
  -1  -7   0 23037.9 757.992  24
   1  -7   1 963.472 238.297  18
  -1  -7  -1 75.4183 140.256  24
   1  -7   1 3224.80 276.677  20
   1  -7   1 5015.72 329.244  21
   1  -7   2 2105.26 233.189  22
   1  -7   2 2101.35 226.653  21
   1  -7   3 10649.3 507.841  22
   1  -7   3 11989.9 493.464  21
   1  -7   3 4512.51 443.046  18
  -1  -7  -3 2900.59 320.547  24
   1  -7   3 3364.67 322.882   3
   1  -7   4 6450.53 513.929  18
   1  -7   4 10806.0 522.478   2
   1  -7   4 7335.25 450.244   4
   1  -7   4 19123.7 647.159  21
  -1  -7  -4 5946.26 454.519  24
   1  -7   4 19259.9 669.811  22
   1  -7   5 92348.1 2123.16   3
   1  -7   5 90074.8 2110.29   2
   1  -7   5 92639.5 2105.65  22
   1  -7   5 89816.7 2033.77  21
   1  -7   5 91294.1 2077.85   4
  -1  -7  -6 1353.71 246.580  19
   1  -7   6 6616.86 453.299  22
   1  -7   6 8291.36 509.645  23
   1  -7   6 6564.93 409.492  21
   1  -7   6 2457.89 339.910   3
   1  -7   6 3400.04 326.403   4
   1  -7   6 3372.50 341.334   2
  -1  -7  -7 209.315 170.660  19
   1  -7   7 1811.51 292.221   3
   1  -7   7 5049.20 395.359  22
   1  -7   7 6282.37 483.788  23
   1  -7   7 3925.79 330.984  21
   1  -7   8 260.879 179.329   3
   1  -7   8 386.779 189.299  22
  -1  -7  -8 46.9113 131.001  19
   1  -7   8 545.188 163.359  21
   1  -7   9 653.953 180.456  22
   1  -7   9 668.258 213.637  23
   1  -7   9 590.369 192.556   3
   1  -7  10 37.6139 133.289   3
   1  -7  10 176.080 128.482  22
   1  -7  11 58.7714 104.708   3
  -1  -8  10 37.1384 134.200   3
  -1  -8   9 5900.26 424.465   3
  -1  -8   9 7151.74 422.956   9
  -1  -8   8 3737.04 341.797   9
  -1  -8   8 2765.91 325.585   3
  -1  -8   7 40784.2 1250.39   9
   1  -8  -7 43261.9 1221.66  24
  -1  -8   6 2868.12 329.515   9
   1  -8  -6 3433.42 327.692  24
  -1  -8   6 3444.25 373.099   4
  -1  -8   6 3458.25 354.108   3
   1  -8  -5 562.520 193.895  24
  -1  -8   5 409.121 222.235   4
  -1  -8   5 566.382 214.344   9
  -1  -8   5 535.925 211.084   3
   1  -8  -4 117049. 2592.13  18
   1  -8  -4 118389. 2584.94  24
  -1  -8   4 115608. 2565.23   9
  -1  -8   4 117871. 2656.94   4
  -1  -8   4 119683. 2592.08   3
  -1  -8   3 95038.8 2121.34   3
  -1  -8   3 93219.4 2017.94  24
   1  -8  -3 92585.2 2204.40  18
   1  -8  -3 95807.8 2159.06  24
  -1  -8   3 92571.9 2113.44   9
  -1  -8   2 42915.0 1152.50  24
   1  -8  -2 43365.0 1301.79  18
  -1  -8   2 42346.0 1178.40   9
  -1  -8   2 42407.3 1153.57   3
   1  -8  -2 42185.5 1211.47  24
   1  -8  -2 41593.8 1200.29  20
  -1  -8   2 41126.7 1139.99  19
   1  -8  -1 68631.9 1807.94  18
  -1  -8   1 67622.3 1637.75  24
  -1  -8   1 66548.0 1641.88  19
   1  -8  -1 67059.3 1652.20  20
   1  -8  -1 67233.7 1672.61   5
  -1  -8   1 67270.3 1619.04   9
  -1  -8   0 1566.39 227.092  19
   1  -8   0 1535.69 252.882  18
  -1  -8   0 1606.16 247.080   5
   1  -8   0 1893.05 252.819   5
  -1  -8   0 1465.61 225.009  24
  -1  -8  -1 37846.4 1168.85  24
   1  -8   1 40360.8 1306.78  18
  -1  -8  -1 38618.8 1140.87   5
   1  -8   1 40825.2 1147.75  20
   1  -8   2 2037.55 318.097  18
   1  -8   2 2433.87 309.155   3
  -1  -8  -2 2276.84 282.648   5
   1  -8   3 13583.2 586.635  21
   1  -8   3 10949.8 520.484  20
   1  -8   3 7265.30 433.631   2
   1  -8   3 9519.48 624.646  18
   1  -8   3 5023.06 431.579   3
  -1  -8  -3 7720.85 476.815   5
  -1  -8  -3 3186.46 373.351  24
   1  -8   4 63049.3 1542.67  21
   1  -8   4 64808.7 1601.38   2
   1  -8   4 61986.1 1594.56   3
   1  -8   4 56288.7 1407.01  24
  -1  -8  -4 60110.1 1562.67   5
   1  -8   4 66063.0 1607.66  22
   1  -8   4 59004.2 1486.08  20
   1  -8   4 57776.3 1774.34  18
  -1  -8  -4 54114.2 1606.75  24
   1  -8   4 60682.3 1585.04   4
   1  -8   5 1731.96 259.425   4
  -1  -8  -5 1743.62 274.600  19
   1  -8   5 1966.16 276.546   2
   1  -8   5 1672.23 244.514  22
   1  -8   5 1759.39 231.170  21
   1  -8   5 1237.88 195.573  20
   1  -8   6 18493.3 803.329   3
   1  -8   6 18567.5 759.255  22
   1  -8   6 18432.7 661.750  20
   1  -8   6 20041.0 768.327   4
   1  -8   6 18960.4 721.456  21
  -1  -8  -6 19623.7 842.748  19
   1  -8   7 8228.60 532.171   3
   1  -8   7 9687.20 481.262  21
   1  -8   7 10291.0 542.004  22
  -1  -8  -7 8513.93 533.296  19
  -1  -8  -8 92.3781 134.972  19
   1  -8   8 76.0508 174.185   3
   1  -8   8 173.317 145.662  22
   1  -8   9 2728.90 286.296   3
   1  -8   9 2529.51 253.785  22
   1  -8  10-48.6648 130.060   3
   1  -8  11 25.9803 73.1326   3
  -1  -9  10 14.2892 112.761   3
  -1  -9   9 137.362 147.185   3
   1  -9  -8 18316.4 705.957  19
  -1  -9   7 1430.28 243.233   9
  -1  -9   7 1471.03 262.314   3
  -1  -9   6 11735.2 578.601   9
  -1  -9   6 11672.1 618.037   3
   1  -9  -6 11757.5 592.508  24
  -1  -9   6 10757.5 614.542   4
  -1  -9   5 36511.7 1136.88   9
  -1  -9   5 37558.1 1193.41   3
   1  -9  -5 37346.0 1184.94  24
  -1  -9   5 39238.2 1258.81   4
  -1  -9   4 93278.9 2217.18   3
   1  -9  -4 95839.7 2243.67  24
  -1  -9   4 95151.1 2306.69   4
  -1  -9   4 95612.2 2176.95   9
   1  -9  -3 39169.7 1205.03  24
   1  -9  -3 40135.9 1284.26  18
  -1  -9   3 38859.8 1161.73   9
  -1  -9   3 39776.2 1176.27   3
  -1  -9   3 39521.4 1263.63   4
  -1  -9   2 8602.91 477.594  19
   1  -9  -2 11369.0 656.217  18
  -1  -9   2 9518.38 497.636   3
   1  -9  -2 11147.1 584.350  24
  -1  -9   2 8351.96 486.892  24
  -1  -9   2 11600.7 644.547   9
   1  -9  -1 67538.3 1563.65   3
   1  -9  -1 67038.5 1881.53  18
  -1  -9   1 70424.2 1726.92  24
   1  -9  -1 66998.0 1716.01  20
  -1  -9   1 67553.8 1702.26  19
   1  -9  -1 66074.7 1739.83   5
  -1  -9   0 25.0452 146.384  19
   1  -9   0 322.957 168.332  24
  -1  -9   0 125.637 157.290  24
  -1  -9   0 74.4843 175.969   5
   1  -9   0 224.141 158.864   3
   1  -9   0 408.942 187.086  18
   1  -9   0 148.221 166.104   5
  -1  -9  -1 11784.3 619.813   5
   1  -9   1 14473.2 791.443  18
   1  -9   1 16633.9 706.438   5
   1  -9   1 12334.2 598.723  24
   1  -9   1 17490.7 694.665  20
  -1  -9  -1 11622.0 633.130  24
   1  -9   1 13783.5 630.308   3
  -1  -9  -1 10500.4 603.642  19
   1  -9   2 118553. 2927.91  18
  -1  -9  -2 117565. 2635.50   5
   1  -9   2 116109. 2578.72  20
   1  -9   2 119612. 2569.13  24
   1  -9   2 121690. 2598.62   3
   1  -9   3 5254.01 433.852   3
  -1  -9  -3 2838.58 355.545  24
   1  -9   3 6954.32 441.570   2
   1  -9   3 4090.14 333.762  24
  -1  -9  -3 4655.53 401.639   5
   1  -9   3 6232.16 420.292  20
  -1  -9  -3 3929.67 391.942  19
   1  -9   4 9962.98 564.415   2
   1  -9   4 7017.00 407.068  24
  -1  -9  -4 7340.91 494.386   5
   1  -9   4 10708.0 525.413  20
  -1  -9  -4 4296.07 421.531  19
   1  -9   4 9442.52 567.624   3
   1  -9   4 7609.65 487.655   4
  -1  -9  -5 4779.67 393.328   5
   1  -9   5 5508.73 415.822   4
   1  -9   5 4933.85 351.751  20
  -1  -9  -5 4691.35 429.265  19
   1  -9   6 1363.74 230.198   4
   1  -9   6 1870.73 312.133   3
  -1  -9  -6 1191.49 236.051  19
  -1  -9  -6 1624.25 254.418   5
  -1  -9  -7 3813.88 357.402  19
   1  -9   7 3842.54 361.332   3
   1  -9   8 1732.86 259.891   3
  -1  -9  -8 1517.56 222.085  19
   1  -9   9 1205.38 202.323   3
   1  -9  10-24.8482 101.919   3
   1 -10  -9 3151.62 233.026   5
   1 -10  -8-51.9771 109.818  19
   1 -10  -8 53.2837 144.610   5
  -1 -10   7 286.925 179.753   3
   1 -10  -7 239.953 181.650   5
   1 -10  -6 1891.87 258.458  24
  -1 -10   6 1881.17 266.647   3
  -1 -10   6 2135.90 290.125   4
   1 -10  -5 8733.03 518.209  24
  -1 -10   5 7181.77 466.546   3
  -1 -10   5 7947.19 521.539   4
   1 -10  -4 626.467 230.157   5
   1 -10  -4 547.117 200.723  24
  -1 -10   4 379.712 178.170   3
  -1 -10   4 481.310 206.730   4
  -1 -10   3 57.2953 222.412   4
  -1 -10   3 144.778 200.989   9
   1 -10  -3 236.957 197.481  24
   1 -10  -3 522.129 235.328   5
  -1 -10   3 111.103 142.627   3
   1 -10  -2 1039.16 242.708  18
   1 -10  -2 939.641 232.972  24
  -1 -10   2 638.616 181.717   3
  -1 -10   2 760.847 172.711  19
   1 -10  -1 156489. 3584.91  18
  -1 -10   1 161821. 3374.54  24
   1 -10  -1 161489. 3411.11   5
  -1 -10   1 160935. 3345.55  19
  -1 -10   0 45633.0 1378.60  24
   1 -10   0 43749.8 1310.38  24
   1 -10   0 45922.4 1219.17   3
  -1 -10   0 44523.9 1356.91  19
   1 -10   0 47522.4 1378.89   5
   1 -10   0 46862.3 1557.62  18
  -1 -10  -1 2100.14 326.014  24
   1 -10   1 11736.7 762.093  18
   1 -10   1 10674.2 585.183   5
  -1 -10  -1 5907.84 520.484   5
   1 -10   1 8573.83 508.179  24
   1 -10   1 11913.3 594.198   3
   1 -10   1 18276.5 756.347  20
  -1 -10  -1 2468.25 340.228  19
   1 -10   2 15686.5 870.387  18
   1 -10   2 16327.3 687.040   3
   1 -10   2 14893.8 661.965   2
   1 -10   2 15924.8 667.969  24
  -1 -10  -2 15397.8 711.663   5
   1 -10   2 14909.4 683.562  20
  -1 -10  -2 16977.4 782.927  19
   1 -10   3 10365.5 541.585   2
   1 -10   3 10842.1 572.200   3
   1 -10   3 10718.3 520.689  24
  -1 -10  -3 11166.7 592.417   5
   1 -10   3 10405.0 545.087  20
   1 -10   4 4235.90 380.997   3
   1 -10   4 4722.79 370.092   2
  -1 -10  -4 4174.52 371.011   5
   1 -10   4 5587.35 413.979   4
   1 -10   4 4359.80 340.856  20
  -1 -10  -4 5360.62 444.160  19
   1 -10   5 3824.62 366.980   3
   1 -10   5 3611.50 323.800   4
  -1 -10  -5 3571.00 327.207   5
   1 -10   5 3534.86 287.408  20
  -1 -10  -5 3142.30 354.350  19
   1 -10   6 1829.84 244.408   4
  -1 -10  -6 1898.03 269.364  19
  -1 -10  -6 1409.02 229.342   5
  -1 -10  -7 429.558 160.394  19
   1 -10   7 489.679 175.808   3
   1 -10   8 296.091 146.154   3
  -1 -10  -8 414.884 140.267  19
   1 -10   9 411.123 128.284   3
   1 -10  10 485.875 85.1459   3
  -1 -11   8 2237.71 206.935   3
   1 -11  -8 1774.72 179.398  19
   1 -11  -8 2221.26 201.189   5
  -1 -11   7 3170.37 264.002   3
   1 -11  -7 3250.53 273.235   5
   1 -11  -7 3097.14 268.262  19
   1 -11  -6 387.926 164.536  19
  -1 -11   6 112.713 144.661   3
  -1 -11   5 9154.75 476.006   3
   1 -11  -5 9271.21 511.984  24
  -1 -11   5 9204.84 524.649   4
   1 -11  -4 423.955 171.490  24
  -1 -11   4 646.798 204.284   4
   1 -11  -4 248.500 184.832   5
   1 -11  -3 5893.79 432.335  24
  -1 -11   3 5766.48 446.639   4
   1 -11  -2 6944.43 474.327  24
   1 -11  -2 8248.33 532.568   5
   1 -11  -1 1323.93 250.709  24
   1 -11  -1 1408.70 273.598   5
  -1 -11   1 869.716 202.150  19
   1 -11   0 43665.0 1296.43  24
   1 -11   0 46648.9 1369.91   5
  -1 -11   0 43195.5 1307.65  19
   1 -11   1 10279.7 512.092  19
   1 -11   1 9651.46 486.986   3
   1 -11   1 10465.1 551.288  24
   1 -11   1 10639.9 515.174   2
  -1 -11  -1 10731.6 598.145  19
   1 -11   2 19259.9 720.200   2
  -1 -11  -2 19063.8 831.652  19
   1 -11   2 18708.8 730.395   3
   1 -11   2 18826.3 729.552  24
   1 -11   3 28987.8 961.801   3
  -1 -11  -3 29963.7 1005.06   5
   1 -11   3 29500.9 1011.24   4
   1 -11   4 497.268 179.977   4
  -1 -11  -4 775.310 207.818  19
  -1 -11  -4 328.256 168.650   5
   1 -11   4 427.715 177.823   3
  -1 -11  -5 5443.97 417.406  19
   1 -11   5 5809.06 377.106   4
  -1 -11  -5 5105.81 361.194   5
   1 -11   6 2080.83 248.592   3
  -1 -11  -6 1904.55 242.319  19
  -1 -11  -7 156.210 124.251  19
   1 -11   8 260.041 120.917   3
   1 -11   9 292.136 80.8406   3
   1 -12  -7 11.5890 77.9122  19
   1 -12  -7-52.9733 90.0963   5
   1 -12  -6 834.304 166.900  19
   1 -12  -5 172.337 135.728  19
   1 -12  -4 11521.2 546.671  24
   1 -12  -4 11374.4 538.732   5
  -1 -12   4 11203.1 541.075   4
   1 -12  -3 7599.92 458.673  24
   1 -12  -3 7180.40 448.183   5
  -1 -12   3 7283.09 469.185   4
   1 -12  -3 7657.26 456.156  19
   1 -12  -2 4718.29 378.354   5
   1 -12  -2 3455.84 323.574  19
   1 -12  -1 2327.65 277.611  24
   1 -12  -1 2886.06 285.873  19
  -1 -12   0 360.317 144.197  19
   1 -12   0 379.577 163.022  24
   1 -12   1 2448.65 270.072  24
  -1 -12  -1 2343.99 281.912  19
   1 -12   2 19432.0 753.769   4
  -1 -12  -2 18226.5 754.728  19
  -1 -12  -3 17124.5 716.677  19
   1 -12   3 17160.6 678.568   4
   1 -12   4 845.198 186.690   4
   1 -12   4 1253.20 212.658   3
  -1 -12  -5 4858.52 344.718  19
   1 -12   5 4819.15 316.524   3
   1 -12   6 5660.61 311.613   3
  -1 -12  -6 5029.25 316.948  19
   1 -12   7-20.9871 85.4376   3
   1 -13  -4 116.128 107.907  19
   1 -13  -3 1258.41 179.436  19
  -1 -13   3 1111.58 185.834   4
   1 -13  -2 2535.08 231.190  19
   1 -13  -1 589.263 160.360  24
  -1 -13   0-36.1025 127.923   4
   1 -13   0 119.372 126.749  24
   1 -13   1 2460.70 244.372   4
  -1 -13  -1 1807.46 219.609   4
   1 -13   2-15.8536 116.755   4
  -1 -13  -2-16.6108 110.426  19
   1 -13   3 1853.75 197.934   4
  -1 -13  -3 1815.22 210.842  19
   1 -13   4 512.972 119.567   4
   1 -14  -3 59.4077 72.1776   4
   1 -14  -2 526.158 106.585   4
  -1 -14   1 1064.67 137.882   4
   1 -14  -1 1024.61 139.508   4
  -1 -14   0 10.3949 85.9062   4
   1 -14   0-20.9373 81.9421   4
   1 -14   1 308.848 96.8119   4
  -1 -14  -1 191.786 89.2153   4
   1 -14   2 215.163 75.4283   4
  -2   0  13-25.4005 98.5964   9
  -2   0  13-81.6950 102.120  23
  -2   0  12 2516.95 267.341   9
  -2   0  11 129.792 166.594   6
  -2   0  10 67558.4 2064.70   1
  -2   0  10 68436.6 1837.33   6
  -2   0   9-81.4728 187.087   1
   2   0  -9 88.5618 243.069  15
  -2   0   9 27.3518 187.926   6
  -2   0   8 4589.61 386.130   6
  -2   0   8 4503.51 459.319   1
  -2   0   7 32.0273 166.785   1
  -2   0   7 43.3097 148.785   6
  -2   0   6 45521.7 1151.98  17
  -2   0   6 45491.9 1303.95  16
  -2   0   6 47967.5 1397.02   1
  -2   0   5-18.6071 102.139  16
  -2   0   5 44.9906 119.295   1
  -2   0   4 2511.86 234.154  16
  -2   0   4 2117.54 230.429   1
  -2   0   3 76.8119 94.9103   1
  -2   0   3 13.5861 83.9368  16
  -2   0   2 538896. 9289.58  16
   2   0  -1 25.4199 80.5621  12
   2   0   0 45486.4 1063.29  12
  -2   0  -1-26.0055 86.4402  25
   2   0   1 75.1883 93.9824  12
  -2   0  -2 122114. 2498.51  25
   2   0   2 127965. 2496.66  12
  -2   0  -3 107.604 121.902  25
   2   0   3-67.3882 121.752  12
  -2   0  -4 113648. 2442.83  25
   2   0   4 107724. 1899.14  18
   2   0   6 14806.5 698.611   1
   2   0   7 239.363 187.304   1
  -2   0  -8 14056.2 873.105  25
   2   0   8 14994.4 782.974   1
   2   0   8 13240.6 626.476  23
   2   0   9 37.4068 208.741   1
  -2   0  -9-350.167 245.613  25
   2   0   9-74.9524 164.207  23
   2   0  10 727.690 258.030   1
   2   0  10 955.058 211.406  23
   2   0  11-44.9518 142.464  23
   2   0  12 5483.23 343.693  23
   2   0  13 13.4873 97.4715  22
   2   0  13 25.1200 95.8641   6
   2   0  13-30.6809 79.3915  23
  -2  -1  13 2868.50 228.779   9
  -2   1  13 2484.92 200.388   9
  -2  -1  13 2427.93 205.525  23
  -2   1  12 2179.61 245.976   9
  -2  -1  12 2662.66 279.569   9
  -2  -1  11 548.233 192.737   9
  -2  -1  11 1288.11 254.427   6
  -2  -1  10 661.867 262.298   1
  -2   1  10 333.350 204.708   1
   2   1 -10 293.730 259.713  15
  -2   1  10 380.973 196.793   6
  -2  -1  10 541.323 204.037   6
  -2   1   9 29174.5 1233.47   1
   2   1  -9 32597.2 1343.99  15
  -2   1   9 31240.4 1079.47   6
  -2  -1   9 30250.0 1076.47   6
  -2  -1   9 31557.8 1269.23   1
  -2   1   8 218.579 163.287   6
  -2  -1   8 126.933 170.682   6
  -2   1   8-36.9149 177.435   1
  -2  -1   7 94620.5 2155.55   3
  -2   1   7 96882.4 2378.50   1
  -2  -1   7 92210.8 2142.23   6
  -2   1   7 94003.5 2129.17   6
  -2  -1   6 81745.3 1754.02  17
  -2   1   6 79123.0 1751.93  17
  -2   1   6 81843.9 1927.69  16
  -2   1   6 78113.7 2003.07   1
  -2   1   5 41476.3 1147.29  16
  -2   1   5 42036.5 1215.22   1
  -2   1   4 117343. 2399.49  16
  -2   1   4 118402. 2476.93   1
  -2   1   3 13781.7 506.541  16
  -2   1   3 13619.5 531.908   1
  -2   1   2 36639.9 917.965  16
   2   1  -1 26468.7 750.583  12
   2   1   0 71944.7 1530.68  12
   2  -1   1 316146. 5569.03  12
   2   1   1 313380. 5589.85  12
  -2   1  -1 311154. 5587.77  25
   2  -1   2 97884.2 2015.48  12
   2   1   2 93914.0 2021.05  12
  -2   1  -2 100264. 2042.38  25
   2  -1   3 55563.1 1370.16  12
   2   1   3 58435.6 1396.18  12
  -2   1  -3 56624.4 1408.76  25
   2  -1   4 36519.7 795.176  18
   2  -1   4 37999.3 1090.69  12
   2   1   4 37984.3 1101.90  12
  -2   1  -4 36277.9 1107.65  25
  -2   1  -5-26.8235 137.074  25
   2   1   6 42329.6 1268.30   1
   2  -1   6 37184.9 1058.39  23
   2  -1   7 7223.76 439.356  13
   2   1   7 7457.54 445.304  13
   2  -1   7 6713.32 412.863  23
   2   1   7 7890.60 539.994   1
   2  -1   8 3363.47 327.642  23
   2  -1   8 3887.57 346.133  13
   2   1   8 3355.14 346.203  13
   2  -1   8 3338.58 391.106   1
   2   1   8 3814.19 411.536   1
  -2   1  -8 3104.14 433.951  25
   2   1   9 745.781 199.055  23
   2  -1   9 554.112 209.902  13
   2   1   9 543.347 220.241  13
   2  -1   9 701.568 201.946  23
  -2   1  -9 885.003 323.261  25
   2  -1   9 443.804 234.619   1
   2   1   9 337.955 213.105   1
   2  -1  10 150.344 216.388   1
   2   1  10-76.5354 187.884   1
   2  -1  10-24.9848 182.291  13
   2   1  10 180.331 171.257  13
  -2   1 -10-100.406 207.447  25
   2   1  10-71.9231 138.024  23
   2  -1  10-26.0259 156.498  23
   2   1  11 21.1590 127.238  23
   2  -1  11 163.227 160.216  23
   2   1  12 347.611 132.567  23
   2  -1  12 216.343 125.265  23
   2  -1  13 852.468 142.077  22
   2   1  13 643.024 129.185   6
   2  -1  13 697.736 148.705   6
   2  -1  13 740.980 122.016  23
  -2  -2  13 1236.69 167.049   9
  -2   2  13 702.811 106.496   9
  -2  -2  12 2198.99 256.608   9
  -2   2  12 1803.39 210.786   9
  -2  -2  12 1677.40 213.807  23
  -2  -2  11 2825.61 331.684   6
  -2  -2  11 3494.18 354.121   9
  -2   2  10 901.385 276.008   1
  -2  -2  10 1050.38 241.765   9
  -2   2  10 1188.21 233.643   6
   2   2 -10 1592.39 353.078  15
   2  -2 -10 1310.00 336.199  15
  -2  -2  10 765.108 252.638   1
  -2  -2  10 939.492 235.931   6
  -2  -2   9 39.8677 178.685   1
  -2   2   9 40.3394 202.140   1
   2   2  -9 91.9700 211.192  15
   2  -2  -9-127.973 226.218  15
  -2   2   9-25.7548 157.004   6
  -2  -2   8 10856.1 584.573   3
   2  -2  -8 10244.0 677.649  15
  -2   2   8 10186.2 550.129   6
  -2  -2   8 9981.38 651.323   1
  -2   2   8 10363.1 671.859   1
  -2   2   7 120568. 2563.56   6
  -2  -2   7 120875. 2616.46   3
  -2  -2   7 119153. 2817.64   1
  -2   2   7 118754. 2824.80   1
  -2  -2   6 25150.6 769.112  17
  -2   2   6 25452.8 794.612  17
  -2  -2   6 27202.0 908.864  16
  -2   2   6 26385.9 981.867   1
  -2  -2   6 27197.0 987.807   1
  -2   2   6 25374.4 916.098  16
  -2  -2   5 60316.4 1478.70  16
  -2   2   5 61150.8 1561.58   1
  -2  -2   5 58485.2 1560.50   1
  -2   2   5 61183.8 1507.47  16
  -2  -2   4 185207. 3496.69  16
  -2  -2   4 180867. 3568.14   1
  -2   2   4 182627. 3572.38   1
  -2   2   4 184170. 3510.72  16
  -2   2   3 128278. 2534.27  16
  -2  -2   3 129766. 2527.15  16
  -2  -2   2 38486.2 952.298  16
  -2   2   2 38834.6 955.564  16
   2   2  -1 226508. 4127.70  12
   2  -2  -1 224294. 4110.49  12
   2   2   0 78102.6 1630.90  12
   2  -2   0 76968.9 1617.00  12
   2   2   1 158.641 96.4759  12
   2  -2   1 86.2447 94.8658  12
   2   2   2 347.714 117.511  12
   2  -2   2 546.620 139.888  12
  -2  -2  -2 415.687 118.666  25
  -2   2  -2 226.790 101.820  25
   2  -2   3 12301.6 519.879  12
  -2   2  -3 13019.3 549.096  25
  -2  -2  -3 12510.2 543.420  25
   2   2   3 11572.9 521.486  12
   2  -2   4 73786.0 1524.61  18
  -2   2  -4 78360.7 1841.46  25
  -2  -2  -4 75611.0 1834.60  25
   2  -2   4 75998.4 1774.08  12
   2   2   4 75338.0 1807.92  12
   2  -2   5 8498.75 330.720  18
  -2   2  -5 8587.53 522.679  25
  -2  -2  -5 8849.56 554.018  25
  -2  -2  -6 3569.69 395.324  25
  -2   2  -6 2952.98 353.826  25
   2   2   6 3199.42 345.829   1
   2  -2   6 2890.03 321.995   1
   2  -2   6 2815.50 267.410  23
   2   2   7 12888.4 594.503  13
   2  -2   7 12156.8 664.247   1
   2  -2   7 11247.3 553.082  13
   2   2   7 12537.1 687.801   1
  -2  -2  -7 12953.5 787.227  25
  -2   2  -7 12543.8 753.788  25
   2  -2   7 12726.0 596.605  23
   2  -2   8 4535.22 372.739  13
   2   2   8 4758.04 396.161  13
  -2   2  -8 5233.26 522.562  25
   2  -2   8 4638.47 441.423   1
   2  -2   8 5588.83 415.775  23
  -2  -2  -8 5936.97 579.516  25
   2   2   8 5277.97 475.548   1
  -2  -2  -9 1435.37 351.795  25
   2  -2   9 1580.71 265.007  13
   2   2   9 1705.74 282.657  13
   2  -2   9 1766.22 309.829   1
   2   2   9 1644.24 314.503   1
   2  -2   9 1588.69 265.788  23
  -2   2  -9 1723.43 363.236  25
   2  -2  10 8432.35 503.640  13
   2   2  10 8496.87 518.272  13
   2   2  10 7966.14 472.313  23
   2  -2  10 7677.89 505.076  23
   2   2  11 134.935 115.964  23
   2  -2  11 377.303 172.087  23
   2   2  12 244.120 107.110  23
   2  -2  12 290.039 140.789  23
   2   2  12 260.610 136.643   6
   2  -2  13 209.847 95.9024  23
   2   2  13 154.689 77.0300   6
   2  -2  13 171.360 104.848   6
  -2  -3  13 333.559 115.548   9
   2  -3 -13 146.275 106.684  11
  -2  -3  12 984.511 198.996   9
  -2   3  12 995.275 152.920   9
  -2  -3  11 51.2326 172.217   9
  -2  -3  11 20.1011 127.411  23
  -2  -3  10 29.0892 172.477   9
  -2  -3  10 139.223 176.496   6
  -2  -3   9 1348.38 292.689   1
  -2  -3   9 1392.86 266.956   9
  -2   3   9 1383.35 310.497   1
   2   3  -9 1736.60 371.318  15
   2  -3  -9 1524.86 323.664  15
  -2  -3   9 1994.13 303.537   3
  -2   3   9 1749.18 265.795   6
  -2  -3   9 1690.08 290.471   6
  -2  -3   8 16550.0 773.511   9
  -2  -3   8 16813.9 752.617   3
   2   3  -8 17356.5 925.721  15
   2  -3  -8 18950.9 921.380  15
  -2  -3   8 16641.4 848.808   1
  -2   3   8 16564.3 856.532   1
  -2   3   8 17255.3 710.730   6
  -2  -3   8 17686.1 767.851   6
  -2  -3   7 5405.88 403.897   3
  -2  -3   7 4960.55 435.461   1
  -2   3   7 5105.05 360.079   6
  -2   3   7 4767.98 430.208   1
  -2  -3   7 4697.39 376.110   6
  -2  -3   6 31286.5 985.918   3
  -2  -3   6 30913.6 994.866  16
  -2  -3   6 30397.5 1067.77   1
  -2   3   6 32665.1 1106.11   1
  -2  -3   6 31549.4 975.189   6
  -2  -3   6 31114.5 878.077  17
  -2  -3   5 23773.6 813.835  16
  -2   3   5 25563.8 865.403  16
  -2  -3   5 24878.1 874.454   1
  -2   3   5 26332.9 897.613   1
  -2  -3   4 376971. 6686.18  16
  -2   3   4 373347. 6729.26  16
  -2   3   3 178188. 3353.56  16
  -2  -3   3 176162. 3332.37  16
  -2  -3   2 26920.7 738.511  16
  -2   3   2 26731.4 742.317  16
   2  -3  -1 69610.7 1488.69  12
  -2   3   1 67194.9 1446.47  16
   2   3  -1 70278.1 1513.14  12
   2  -3   0 301325. 5371.09  12
   2   3   0 305386. 5408.62  12
   2   3   1 117062. 2334.85  12
   2  -3   1 116877. 2295.44  12
   2  -3   2 64243.9 1462.86  12
   2   3   2 66728.5 1522.42  12
  -2  -3  -2 64091.4 1493.91  25
  -2   3  -2 67305.7 1505.68  25
   2  -3   3 14695.3 570.317  12
   2   3   3 14670.9 598.087  12
  -2  -3  -3 14342.9 591.468  25
  -2   3  -3 15032.4 597.614  25
   2  -3   4 196188. 3673.47  18
  -2  -3  -4 198993. 3952.84  25
  -2   3  -4 202028. 3951.20  25
  -2  -3  -5 140.521 164.251  25
   2  -3   5 35.0093 117.707  23
   2  -3   5 165.803 77.1350  18
  -2   3  -5 242.532 150.388  25
   2  -3   6 12448.6 567.636  23
   2   3   6 11757.7 629.736   1
  -2   3  -6 11174.1 661.816  25
  -2  -3  -6 12367.8 705.368  25
   2  -3   6 12486.8 618.123   1
   2   3   7 7677.85 464.928  13
   2  -3   7 7378.12 520.471   1
   2   3   7 7054.51 520.619   1
   2  -3   7 6962.68 422.962  13
  -2  -3  -7 8018.06 615.829  25
  -2   3  -7 7578.58 579.170  25
   2  -3   7 7945.85 477.809  23
   2   3   8 449.423 205.041   1
  -2  -3  -8 403.795 269.838  25
   2  -3   8 242.345 169.679  13
   2   3   8-24.2874 172.195  13
  -2   3  -8 514.690 261.520  25
   2  -3   8 454.618 213.470   1
   2  -3   8 449.294 181.662  23
   2  -3   9 5815.85 442.390  23
  -2  -3  -9 4729.84 552.045  25
   2  -3   9 4805.01 462.985   1
   2  -3   9 4763.66 381.142  13
   2   3   9 4492.45 400.079  13
   2   3   9 5060.93 481.984   1
  -2   3  -9 5200.06 551.809  25
   2   3  10-24.1183 179.259  13
   2   3  10 41.1611 122.024  23
   2  -3  10 26.9030 159.510  23
   2  -3  11 163.118 140.148  23
   2  -3  12 157.739 124.225  23
   2   3  12 125.360 108.828   6
   2  -3  13 295.331 100.368   6
   2  -3  13 215.117 91.3419  22
  -2  -4  13 10.5116 86.8790   9
   2  -4 -13 139.972 88.3334  11
  -2  -4  12 2705.20 265.718   9
  -2  -4  11 242.183 164.666   9
  -2  -4  10 311.328 194.474   9
  -2  -4  10 40.7093 124.109  23
  -2  -4  10 237.046 175.110   6
  -2  -4   9 3767.69 392.814   9
   2  -4  -9 3778.65 456.359  15
   2   4  -9 3658.71 484.221  15
  -2  -4   9 4299.75 400.190   3
  -2  -4   9 3930.39 376.986   6
  -2  -4   9 3618.85 324.569  23
  -2  -4   8 314.289 200.461   9
   2   4  -8 382.329 237.060  15
   2  -4  -8 142.700 223.297  15
  -2   4   8 35.8782 190.287   1
  -2  -4   8 109.133 193.365   3
  -2  -4   8 158.236 177.324   6
  -2  -4   7 10340.2 580.903   9
  -2  -4   7 9724.48 554.346   3
   2  -4  -7 9497.32 603.938  15
  -2  -4   7 10871.1 558.997   6
  -2  -4   7 9463.90 587.764   1
  -2   4   7 10304.3 622.592   1
  -2  -4   6 4573.22 368.143   9
  -2  -4   6 4581.65 360.850   3
  -2  -4   6 4056.21 334.311   6
  -2   4   6 4451.08 383.511   1
  -2  -4   5 873.969 172.395  16
  -2   4   5 955.206 196.581  16
  -2  -4   5 819.914 144.242  17
  -2   4   5 815.543 165.457  17
  -2  -4   4 40391.3 1055.44  16
  -2   4   4 40990.8 1128.17  16
  -2   4   3 396548. 7014.41  16
  -2  -4   3 394076. 6944.24  16
  -2   4   2 7441.28 346.978  16
  -2  -4   2 7377.72 333.669  16
   2   4  -2 6546.38 364.439  12
   2  -4  -2 7062.70 353.127  12
  -2  -4   1 81785.8 1668.62  16
  -2   4   1 81908.9 1673.98  16
   2  -4  -1 81713.5 1687.31  12
   2   4  -1 81235.7 1733.54  12
   2   4   0 350794. 6206.24  12
   2  -4   0 349777. 6144.56  12
   2  -4   1 4361.88 254.897  12
   2   4   1 4464.25 285.080  12
   2  -4   2 76972.9 1649.01  12
   2   4   2 75096.4 1716.51  12
  -2  -4  -2 78754.4 1708.98  25
   2  -4   3 13659.0 549.230  18
   2   4   3 14114.1 589.071  12
  -2   4  -3 14962.0 589.785  25
  -2  -4  -3 13680.9 573.814  25
   2  -4   4-16.5963 92.6493  18
  -2   4  -4 336.254 134.826  25
   2  -4   4 222.874 119.072  23
   2  -4   4 180.661 136.724  22
  -2  -4  -4 351.386 150.353  25
   2  -4   5 6284.41 365.193  18
  -2  -4  -5 5764.32 446.439  25
   2  -4   5 5928.46 396.572   1
   2  -4   5 5714.78 396.299  22
  -2   4  -5 6560.52 455.291  25
   2  -4   5 5619.56 373.237  23
   2   4   5 6288.50 440.354   1
  -2  -4  -5 6398.97 382.266  19
   2  -4   6 33446.7 963.789   3
   2  -4   6 33235.8 938.694  13
   2   4   6 32385.6 978.414  13
  -2  -4  -6 32333.5 1209.90  25
  -2   4  -6 32415.4 1179.67  25
   2  -4   6 31677.1 1051.98   1
   2   4   6 31743.4 1106.97   1
   2  -4   6 33187.2 1048.27  23
   2  -4   6 31885.2 1026.22   2
  -2  -4  -6 31091.9 967.610  19
   2  -4   7 2070.94 293.437   1
   2   4   7 1520.86 283.708   1
   2  -4   7 2878.99 289.058   3
   2  -4   7 1761.15 249.038  13
   2   4   7 2090.60 278.414  13
  -2  -4  -7 1745.43 312.821  25
  -2   4  -7 2312.50 346.291  25
   2  -4   7 2144.59 281.169  23
   2  -4   8 5551.24 466.554   1
   2   4   8 5006.29 468.536   1
   2  -4   8 4796.54 355.193   3
   2  -4   8 5758.26 385.199  13
   2   4   8 5252.08 401.146  13
  -2   4  -8 5418.88 529.875  25
  -2  -4  -8 5457.16 532.756  25
   2  -4   8 4890.52 422.960  23
   2  -4   9 5624.73 475.973   1
   2   4   9 5834.32 511.252   1
   2  -4   9 6051.83 402.848  13
   2   4   9 6096.14 439.406  13
  -2  -4  -9 5639.71 557.451  25
   2  -4   9 6281.86 461.932  23
   2  -4  10 2445.49 300.577  23
   2  -4  11 156.511 153.641  23
   2  -4  12 44.9159 115.283   6
   2  -4  12 224.593 121.411  23
   2  -4  12 217.065 119.383  22
  -2  -5  12 93.0440 128.162   9
   2  -5 -12 46.0083 111.898  11
  -2  -5  11 6929.87 445.372   9
  -2  -5  10 172.910 178.539   3
  -2  -5   9 4723.46 396.513   6
  -2  -5   9 4481.22 328.708  23
  -2  -5   9 4452.97 397.215   3
   2  -5  -8-67.1316 199.018  15
  -2  -5   8 139.911 186.024   3
  -2  -5   8 203.787 115.956  23
  -2  -5   8-76.2882 152.917   6
  -2  -5   7 3014.18 271.751  23
  -2  -5   7 3251.62 360.532   3
   2   5  -7 3408.12 411.963  15
   2  -5  -7 3501.78 380.079  15
  -2  -5   7 3437.13 338.033   6
   2  -5  -6 12922.2 635.574  15
  -2  -5   6 13038.3 592.958   6
  -2  -5   5 11675.8 557.910   3
  -2  -5   5 11734.2 572.302   4
  -2  -5   4 18422.8 623.869  16
  -2   5   3 14185.1 570.906  16
   2   5  -3 13469.0 602.576  12
   2  -5  -3 13260.6 530.128  12
  -2  -5   3 12869.1 470.244  16
   2   5  -2 725.311 136.801  12
  -2  -5   2 989.424 124.590  16
  -2   5   2 763.389 143.558  16
   2  -5  -2 805.014 124.257  12
   2   5  -1 451938. 8054.84  12
  -2  -5   1 462615. 7951.10  16
  -2   5   1 472690. 7999.16  16
   2  -5  -1 457284. 7961.04  12
  -2   5   0 118103. 2280.58  16
   2  -5   0 120764. 2265.27  12
   2   5   0 119580. 2365.17  12
   2  -5   1 189682. 3418.76  12
   2   5   1 185388. 3528.65  12
   2  -5   2 168043. 3261.78  18
   2   5   2 155191. 3120.63  12
   2  -5   3 5146.80 351.862  18
   2  -5   3 5015.17 336.713  22
  -2  -5  -3 5233.29 339.578  25
  -2  -5  -3 5405.83 355.819  19
   2  -5   4 20937.6 770.953  18
   2  -5   4 21202.5 766.217  23
  -2  -5  -4 22508.2 789.377  19
   2  -5   4 22058.4 725.039   1
  -2   5  -4 21222.4 788.514  25
   2   5   4 21233.2 760.742   1
   2  -5   4 21478.4 773.222  22
  -2  -5  -4 20136.7 785.267  25
   2  -5   5 7249.54 434.851  18
   2   5   5 7652.18 466.573   1
   2  -5   5 8220.16 481.662  22
   2  -5   5 7935.34 438.634   3
   2  -5   5 7271.38 444.970   2
  -2  -5  -5 7888.51 501.222  25
  -2   5  -5 8305.20 504.427  25
   2  -5   5 8371.92 444.648   1
   2  -5   5 7222.49 455.612  23
  -2  -5  -5 7170.34 440.277  19
   2  -5   6 13306.6 618.624  18
   2  -5   6 14183.8 676.684  23
   2  -5   6 13584.7 601.206   3
   2   5   6 14280.8 684.222   1
   2  -5   6 13880.0 629.270   1
  -2  -5  -6 13207.1 721.876  25
   2  -5   6 14723.7 658.268   2
  -2  -5  -6 14178.9 634.355  19
  -2  -5  -7 16886.3 696.704  19
   2  -5   7 18092.6 785.064  23
   2  -5   7 16070.0 727.891   1
   2   5   7 17403.0 808.946   1
   2  -5   7 18198.9 720.247   3
   2   5   7 17103.4 704.618  13
  -2  -5  -7 16199.8 847.706  25
   2  -5   8 140.323 148.865   1
  -2  -5  -8 313.925 188.633  25
   2  -5   8 159.114 139.551  13
   2   5   8 249.209 178.809  13
   2  -5   8 430.455 174.433   3
   2  -5   8-28.8064 165.876  23
   2  -5   9 457.041 169.206   3
   2  -5   9 85.1907 173.172  23
   2  -5  10 1682.42 259.142  22
   2  -5  10 1634.65 259.974  23
   2  -5  11 386.283 152.668  23
   2  -5  11 558.844 167.430  22
   2  -5  12 1698.21 171.740  22
  -2  -6  12 204.378 109.820   9
   2  -6 -11 164.432 134.580  11
  -2  -6  10 206.675 172.259   3
   2  -6 -10 217.752 155.301  11
  -2  -6   9 2359.13 313.449   3
  -2  -6   8 6221.04 483.948   9
  -2  -6   8 7135.29 501.016   3
  -2  -6   7 2008.86 286.922   9
  -2  -6   7 1818.61 305.423   3
  -2  -6   6 10555.9 584.293   3
  -2  -6   6 10951.9 598.409   9
   2  -6  -6 11306.9 510.655  24
  -2  -6   5 20647.3 814.458   9
  -2  -6   5 19674.1 785.648   3
   2  -6  -5 20916.4 812.170  11
  -2  -6   4-21.9241 145.747   9
  -2  -6   4 41.1724 144.419   3
   2  -6  -4-42.5312 131.378  11
  -2  -6   4-65.5060 148.419   4
   2  -6  -4 71.2599 115.708  20
  -2  -6   3 19943.2 740.338   9
  -2  -6   3 21188.2 753.822   4
   2  -6  -3 20347.8 690.417  20
  -2  -6   2 56564.9 1354.80  19
   2  -6  -2 55548.6 1342.45  20
  -2  -6   1 20934.1 716.317  19
  -2  -6   0 630.287 160.154  19
   2  -6   0 622.045 154.246  21
   2  -6   1 9318.93 456.382  22
   2  -6   1 9936.38 455.455  21
  -2  -6  -1 9820.80 488.757  19
   2  -6   2 75458.5 1819.57  18
   2  -6   2 70842.6 1688.80  22
   2  -6   2 70788.3 1661.20  21
  -2  -6  -2 74220.7 1762.25  19
   2  -6   3 191592. 3890.69  18
  -2  -6  -3 193552. 3733.10  14
   2  -6   3 193504. 3788.25  22
  -2  -6  -3 196723. 3868.38  19
   2  -6   4 3304.78 295.462  21
   2  -6   4 4004.25 345.855  18
   2  -6   4 3883.35 304.809  10
  -2  -6  -4 3838.94 346.452  19
   2  -6   5 8562.51 518.269  18
   2  -6   5 8281.53 478.812   3
  -2  -6  -5 9749.14 541.598  19
  -2  -6  -6 180.540 171.516  19
   2  -6   6 388.568 188.951   3
   2  -6   7 7160.72 464.661   3
  -2  -6  -7 7087.90 464.537  19
   2  -6   8 47.7563 160.532   3
   2  -6   8 28.0520 171.009  22
   2  -6   9 422.866 166.907   3
   2  -6   9 311.000 174.293  22
   2  -6   9 129.062 143.066  21
   2  -6  10-31.2501 115.072   3
   2  -6  10 43.1753 127.994  22
   2  -6  11 7174.47 373.885  22
   2  -6  12 204.272 77.6697  22
  -2  -7  12 93.5533 67.6740   9
  -2  -7  11 657.404 143.117   9
  -2  -7  10 2028.64 252.270   9
  -2  -7  10 1458.12 225.044   3
  -2  -7   9 2509.74 305.006   9
  -2  -7   9 2262.27 293.740   3
   2  -7  -9 1758.56 259.050  11
  -2  -7   8 1474.02 266.123   9
   2  -7  -8 1392.02 243.915  11
  -2  -7   8 1068.44 264.246   3
  -2  -7   7 836.272 222.386   9
   2  -7  -7 1256.39 251.444  11
  -2  -7   6 5752.35 436.203   3
  -2  -7   6 5315.89 430.624   9
   2  -7  -6 5503.08 374.871  24
   2  -7  -6 5219.84 413.772  11
   2  -7  -5 1790.61 249.930  18
   2  -7  -5 2286.18 269.340  24
  -2  -7   5 1566.97 268.107   9
   2  -7  -5 2170.56 276.111  11
  -2  -7   5 1617.55 261.039   3
   2  -7  -4 295.526 161.613  18
  -2  -7   4 585.839 191.666   3
  -2  -7   4 48.2612 174.449   9
  -2  -7   4 24.3842 158.440   4
   2  -7  -4 104.248 132.232  20
   2  -7  -3 498.560 186.340  18
  -2  -7   3 682.361 210.277   9
  -2  -7   3 293.654 174.027   4
  -2  -7   3 281.411 153.576   3
   2  -7  -3 530.600 159.890  11
   2  -7  -3 360.852 154.481  20
  -2  -7   2 6205.47 381.323  19
  -2  -7   2 6314.34 416.843   9
   2  -7  -2 6796.96 474.798  18
   2  -7  -2 7502.51 411.142  11
   2  -7  -2 7273.08 414.165  20
   2  -7  -1 60532.1 1639.88  18
  -2  -7   1 60310.8 1427.06  14
   2  -7  -1 56355.1 1451.37  20
  -2  -7   1 57873.7 1485.47  19
  -2  -7   1 60717.2 1521.61   9
  -2  -7   0 1062.77 203.278  19
  -2  -7   0 922.323 227.710   9
   2  -7   0 680.471 204.663  18
  -2  -7   0 751.488 186.070  14
   2  -7   0 1032.01 192.500   5
   2  -7   1 5980.04 442.024  18
  -2  -7  -1 7120.07 395.085   5
  -2  -7  -1 7091.54 420.230  14
   2  -7   1 6173.22 386.919  21
  -2  -7  -1 6782.07 437.192  19
   2  -7   2 35721.5 1186.33  18
   2  -7   2 35325.7 1057.08  21
   2  -7   2 35650.8 1005.02   5
  -2  -7  -2 35968.6 1008.61   5
   2  -7   2 35591.1 993.764  10
   2  -7   3 4299.65 378.824  18
   2  -7   3 3854.37 302.065  10
  -2  -7  -3 3690.44 301.688   5
  -2  -7  -3 4263.43 370.030  19
   2  -7   4 68283.2 1836.62  18
   2  -7   4 68675.6 1691.21   3
   2  -7   4 65914.6 1662.97  21
  -2  -7  -4 64102.7 1561.16   5
   2  -7   4 64080.4 1576.93  10
  -2  -7  -4 71897.6 1827.17  19
   2  -7   5 13651.6 720.953  18
   2  -7   5 13094.7 623.273  21
   2  -7   5 14057.7 651.530   3
   2  -7   5 12052.1 630.748  22
  -2  -7  -5 14253.8 703.015  19
   2  -7   6 14849.2 694.208   3
   2  -7   6 15999.9 739.409  22
   2  -7   6 15899.8 695.399  21
  -2  -7  -6 16487.9 756.690  19
  -2  -7  -7 14415.1 683.655  19
   2  -7   7 15386.6 696.272   3
   2  -7   7 13219.4 682.260  22
   2  -7   7 13481.1 636.787  21
   2  -7   8 17289.0 728.596   3
   2  -7   8 16466.5 737.906  22
   2  -7   8 16486.0 687.349  21
   2  -7   9 1333.60 221.819  22
   2  -7   9 1422.55 223.194   3
   2  -7   9 1161.90 186.056  21
   2  -7  10 71.1515 106.735   3
   2  -7  10 124.244 123.249  22
   2  -7  11 223.877 98.8694  22
  -2  -8  10 1167.31 186.223   9
  -2  -8   9 2558.22 287.468   3
  -2  -8   9 2087.65 254.853   9
  -2  -8   8 1674.63 254.289   9
  -2  -8   7 26.2625 186.116   9
  -2  -8   7 107.762 174.983   3
   2  -8  -7 95.0783 138.910  11
  -2  -8   6 805.466 227.034   9
  -2  -8   6 405.687 201.362   3
   2  -8  -6 961.632 204.639  24
   2  -8  -6 699.712 201.207  11
   2  -8  -5 30857.9 1005.15  24
  -2  -8   5 29555.4 1031.02   3
  -2  -8   5 27880.9 1027.97   9
   2  -8  -5 31556.7 1014.36  11
  -2  -8   4 987.508 224.339   4
   2  -8  -4 960.414 220.564  18
  -2  -8   4 894.197 243.412   9
  -2  -8   4 1244.39 252.026   3
   2  -8  -4 910.331 221.247  24
   2  -8  -4 808.493 189.036  11
  -2  -8   3 2829.22 322.994   9
  -2  -8   3 2407.44 303.133   4
   2  -8  -3 2644.38 312.802  18
  -2  -8   3 2025.57 258.614   3
   2  -8  -3 2365.83 271.023  20
  -2  -8   2 3234.30 335.257   9
   2  -8  -2 3314.06 353.555  18
  -2  -8   2 2883.00 278.025   3
  -2  -8   2 3283.29 297.306  19
   2  -8  -2 3504.80 320.783  20
  -2  -8   2 2978.51 317.069   4
  -2  -8   1 23.3917 178.537   9
   2  -8  -1 212.143 169.108  18
  -2  -8   1-23.2039 141.453  19
   2  -8  -1 89.7375 154.140   5
   2  -8  -1-22.0976 145.222  20
   2  -8  -1-107.039 150.650  10
   2  -8   0 21846.3 909.880  18
   2  -8   0 19831.4 698.228  10
   2  -8   0 20880.8 777.691  20
   2  -8   0 20601.2 769.887   5
  -2  -8   0 20485.8 814.326  19
  -2  -8  -1 31396.4 1054.73  19
  -2  -8  -1 28881.2 942.792   5
   2  -8   1 29135.9 937.777   5
   2  -8   1 30321.7 1116.15  18
   2  -8   1 27886.6 862.962  10
   2  -8   2 1951.32 247.811   5
  -2  -8  -2 1597.04 238.710   5
   2  -8   2 1657.30 215.206  10
  -2  -8  -3 941.456 243.596  19
   2  -8   3 890.321 212.290   2
   2  -8   3 845.567 178.052  10
  -2  -8  -3 820.586 196.692   5
   2  -8   3 1096.38 235.875  18
  -2  -8  -4 607.140 223.661  19
   2  -8   4 317.468 158.230  18
   2  -8   4 438.996 186.736   2
   2  -8   4 366.014 165.985  21
   2  -8   4 369.211 198.986   3
  -2  -8  -4 343.400 159.536   5
   2  -8   4 422.362 189.042  22
   2  -8   5 28891.7 1155.94  18
   2  -8   5 31249.3 1065.81   2
   2  -8   5 30884.6 1058.71  22
   2  -8   5 30109.7 1033.30   3
   2  -8   5 27050.4 972.866  21
  -2  -8  -5 28923.1 913.060   5
  -2  -8  -5 30882.2 1126.77  19
   2  -8   6 4428.69 390.771   3
   2  -8   6 3933.95 348.565  21
   2  -8   6 3583.20 356.323  22
   2  -8   6 4304.83 388.589   2
  -2  -8  -6 4119.85 388.089  19
  -2  -8  -7 5311.01 413.117  19
   2  -8   7 5776.48 432.983   3
   2  -8   7 6553.91 447.182  22
   2  -8   7 5351.07 386.036  21
   2  -8   8 2479.58 294.778   3
   2  -8   8 3220.79 315.361  22
   2  -8   8 2805.98 263.628  21
   2  -8   9 2393.86 249.491   3
   2  -8   9 2239.73 236.434  22
   2  -8  10 3658.77 251.793  22
   2  -8  10 3508.81 234.584   3
   2  -9 -10 81.5722 107.681   5
  -2  -9   8 6146.13 387.633   9
  -2  -9   8 5964.77 405.575   3
  -2  -9   7 904.238 217.825   9
  -2  -9   7 942.311 219.790   3
   2  -9  -7 892.162 176.374  24
  -2  -9   6 6571.92 448.897   9
  -2  -9   6 5564.57 423.804   3
   2  -9  -6 7155.87 436.651  24
  -2  -9   5 1467.63 262.461   9
   2  -9  -5 1805.11 264.280  24
  -2  -9   5 1585.08 265.812   3
  -2  -9   4 3433.30 357.575   9
  -2  -9   4 2601.87 309.463   3
   2  -9  -4 2985.49 307.916  24
  -2  -9   4 3175.54 352.222   4
   2  -9  -3 14596.0 737.432  18
  -2  -9   3 14300.8 628.983   3
   2  -9  -3 15714.1 705.184  24
  -2  -9   3 15909.5 710.705   9
  -2  -9   3 14445.6 707.599   4
   2  -9  -2 3783.51 389.326  18
   2  -9  -2 4426.68 388.943   5
   2  -9  -2 4627.86 373.937  20
  -2  -9   2 4808.08 401.876   4
  -2  -9   2 5000.66 413.944   9
  -2  -9   1 729.543 187.307  19
   2  -9  -1 982.742 240.406  18
   2  -9  -1 645.778 222.920   5
   2  -9  -1 448.700 185.609  20
   2  -9   0 7355.24 543.403  18
   2  -9   0 7295.01 465.912   5
   2  -9   0 5896.09 428.783  20
  -2  -9   0 7272.03 491.797  19
  -2  -9  -1 1251.53 246.629  19
   2  -9   1 1161.30 250.176  18
   2  -9   1 1281.33 240.115   5
  -2  -9  -2 2024.24 283.944   5
   2  -9   2 2849.43 311.682   3
   2  -9   2 2123.20 267.582  20
   2  -9   3 3074.67 376.784  18
   2  -9   3 3478.34 342.648   2
   2  -9   3 3567.83 343.997   3
  -2  -9  -3 3091.04 307.286   5
   2  -9   3 3569.89 329.058  20
  -2  -9  -3 3180.01 363.967  19
   2  -9   4 4262.94 453.769  18
   2  -9   4 4359.67 382.818   2
  -2  -9  -4 4587.21 351.805   5
   2  -9   4 4917.86 343.555  24
   2  -9   4 4338.63 377.722  21
   2  -9   4 4918.08 377.158  20
   2  -9   4 4387.02 344.252   4
  -2  -9  -4 5621.19 457.745  19
   2  -9   5 9549.36 554.934   2
   2  -9   5 9445.36 523.764  21
   2  -9   5 9416.32 556.787   3
   2  -9   5 9595.60 497.472  20
  -2  -9  -5 11044.6 635.227  19
  -2  -9  -6 9291.14 564.540  19
   2  -9   6 8918.86 531.604   3
   2  -9   6 8684.09 486.390  21
   2  -9   6 9519.33 462.968  20
  -2  -9  -7 4644.58 373.712  19
   2  -9   7 4709.46 374.717   3
   2  -9   7 4564.31 330.232  21
   2  -9   8 1287.76 212.137   3
   2  -9   9 4507.75 296.584   3
   2  -9  10 39.0681 70.4799   3
   2 -10  -8 89.9688 106.272  19
  -2 -10   8 80.5802 124.070   3
   2 -10  -8 101.871 139.288   5
  -2 -10   7 4281.89 330.849   3
  -2 -10   6 99.6287 149.449   9
  -2 -10   6 213.267 170.997   3
   2 -10  -6 61.1527 125.946  24
  -2 -10   5 87.7245 165.976   9
   2 -10  -5 182.535 148.235  24
  -2 -10   5 241.894 172.163   3
   2 -10  -5 384.781 190.690   5
  -2 -10   4 674.393 214.709   4
  -2 -10   4 509.254 201.041   9
   2 -10  -4 528.197 213.517   5
  -2 -10   4 320.182 158.819   3
   2 -10  -4 342.308 171.687  24
   2 -10  -3 6303.90 441.848  24
   2 -10  -3 6045.74 452.482   5
  -2 -10   3 5644.14 440.757   4
  -2 -10   3 5975.79 435.577   9
   2 -10  -2 14605.6 771.652  18
   2 -10  -2 15813.8 716.398  24
   2 -10  -2 15062.9 705.955   5
  -2 -10   2 15896.9 734.841   4
  -2 -10   1 1936.38 282.120   4
   2 -10  -1 2276.98 327.728  18
  -2 -10   1 1937.43 270.160  19
   2 -10  -1 2207.88 297.517   5
   2 -10  -1 2101.94 243.811   3
   2 -10  -1 1817.51 271.308  20
  -2 -10   0 55.5993 155.122  19
   2 -10   0-75.3600 164.604  18
   2 -10   0 100.351 170.527  24
   2 -10   0-174.504 191.905   5
   2 -10   0 41.8986 143.937   3
   2 -10   0-26.0446 145.329  20
   2 -10   1 19505.7 943.865  18
   2 -10   1 18220.9 739.472   3
   2 -10   1 19186.4 774.978  24
  -2 -10  -1 19879.5 850.941  19
   2 -10   2 8049.94 503.520   2
   2 -10   2 9152.22 518.273   3
   2 -10   2 8729.90 497.300  24
   2 -10   2 9187.28 523.343  20
  -2 -10  -2 9200.43 588.143  19
   2 -10   3 3386.76 338.888   2
   2 -10   3 3001.48 316.319   3
   2 -10   3 3417.83 304.629  24
   2 -10   3 3214.31 316.260  20
   2 -10   3 3415.20 317.876   4
  -2 -10  -4 762.041 214.071  19
   2 -10   4 579.338 166.605   4
   2 -10   4 540.767 192.657   2
   2 -10   4 881.823 219.797   3
   2 -10   4 415.909 165.927  20
  -2 -10  -5 85.3854 153.608  19
   2 -10   5 93.5636 148.262   2
   2 -10   5-96.1674 120.376  20
  -2 -10  -6 74.8353 141.467  19
   2 -10   6 428.887 169.331   3
   2 -10   7 3147.14 293.037   3
   2 -10   8-77.3931 117.124   3
   2 -10   9 251.820 102.038   3
   2 -11  -7-76.2469 99.0441  19
   2 -11  -7 123.768 122.086   5
   2 -11  -6 396.039 169.182   5
   2 -11  -6 409.105 140.282  24
   2 -11  -5 3879.29 319.547  24
   2 -11  -5 4491.62 352.403   5
   2 -11  -4 5588.02 387.381  24
  -2 -11   4 6059.35 422.047   4
   2 -11  -4 5542.75 409.293   5
   2 -11  -3 3433.85 326.569  24
   2 -11  -3 3644.96 351.340   5
  -2 -11   3 3363.31 335.628   4
  -2 -11   2 553.760 199.264   4
   2 -11  -2 1232.34 227.726  24
   2 -11  -2 1236.04 234.776   5
  -2 -11   1 1611.34 262.010   4
   2 -11  -1 1203.43 234.985   5
  -2 -11   0 24.7425 150.834   4
   2 -11   0 23.6211 135.991  24
   2 -11   0 50.0421 162.511  20
  -2 -11  -1 1029.93 219.466  19
   2 -11   1 831.565 198.171  24
   2 -11   1 931.703 205.473   2
   2 -11   1 732.793 189.890   3
  -2 -11  -2 17283.5 780.035  19
   2 -11   2 16981.7 698.290   2
   2 -11   2 16898.7 677.708   3
   2 -11   2 16439.7 664.233  24
   2 -11   2 15784.8 688.525  20
   2 -11   3 496.778 181.171   2
   2 -11   3 278.852 160.942   3
   2 -11   3 97.3847 133.906   4
   2 -11   3 427.053 165.829  20
  -2 -11  -4 5055.66 404.791  19
   2 -11   4 4684.28 365.399   3
   2 -11   4 4547.40 313.577   4
   2 -11   4 4949.98 343.113  20
   2 -11   4 5779.37 379.265   2
  -2 -11  -5 70.2718 132.800  19
   2 -11   5 40.0631 131.647   3
   2 -11   7 677.734 147.095   3
   2 -11   8 359.679 102.286   3
   2 -12  -7 304.754 92.6232   5
   2 -12  -6 784.930 143.399  19
   2 -12  -6 660.808 149.551   5
   2 -12  -5 856.623 165.799   5
   2 -12  -4 17.6723 132.539   5
   2 -12  -4 54.3321 133.379  24
  -2 -12   3 470.528 168.042   4
   2 -12  -3 629.436 180.492   5
   2 -12  -3 294.638 160.101  24
  -2 -12   2 737.115 196.210   4
   2 -12  -2 693.852 179.967  24
   2 -12  -2 1049.31 208.533   5
   2 -12  -1 14070.7 607.256  24
  -2 -12   1 15209.3 630.965   4
  -2 -12   0 1574.43 221.923   4
   2 -12   0 1281.47 209.860  24
  -2 -12  -1 1434.07 213.660   4
   2 -12   1 1230.51 205.860  24
   2 -12   2 118.872 122.737   4
   2 -12   2 81.8018 111.217  24
   2 -12   3 3191.81 267.473   3
   2 -12   3 2675.78 229.504   4
   2 -12   4-46.9888 132.270   3
   2 -12   5 2812.78 232.843   3
   2 -12   6 494.445 120.591   3
   2 -13  -4 2837.05 210.663  19
   2 -13  -3 12.9087 91.4791  19
   2 -13  -3 14.1562 102.306  24
  -2 -13   2 2833.33 225.896   4
  -2 -13   1 70.2225 103.442   4
   2 -13  -1 108.166 110.603  24
   2 -13   0 27.2924 108.552   4
   2 -13   0 14.7900 109.926  24
   2 -13   1 638.261 130.030   4
   2 -13   2 241.759 91.5050   4
   3   0 -13-21.3956 72.7160  11
  -3   0  12 474.972 129.823   9
   3   0 -12 553.166 167.040  11
  -3   0  11-116.244 141.368   9
  -3   0  10 2981.35 313.353   9
  -3   0   9 100.181 162.677   9
  -3   0   8 874.462 220.918   9
  -3   0   7-20.9624 137.763  17
  -3   0   7-22.0866 146.829   9
  -3   0   7-61.9352 148.842  16
  -3   0   6 4956.20 341.102  17
  -3   0   6 5247.33 420.217  16
  -3   0   5-48.5100 111.099  17
  -3   0   5 71.9277 122.522  16
  -3   0   4 21.6363 106.229  16
  -3   0   3 60.3164 115.755  16
  -3   0   2 74359.5 1730.47  16
   3   0  -2 75670.7 1812.40  12
   3   0  -1 39.8113 109.269  12
   3   0   0 48809.3 1278.36  12
   3   0   1 19.9774 118.448  12
   3   0   2 724528. 12664.8  12
   3   0   3 98.0756 136.815  12
  -3   0  -3-75.8147 145.493  25
   3   0   4 113645. 2629.35  12
  -3   0  -4 113972. 2662.24  25
   3   0   5 62.5568 182.784  12
  -3   0  -5-68.1886 187.153  25
   3   0   5-45.4409 94.8023  23
  -3   0  -6 27636.6 1171.09  25
   3   0   6 25745.1 825.151  23
  -3   0  -7-136.654 182.616  25
   3   0   7 264.803 135.427  23
   3   0   7 107.528 215.537   1
   3   0   8 456.251 225.441   1
   3   0   8 44.6892 126.700  23
  -3   0  -8 149.463 211.850  25
   3   0   9 38.6335 208.509   1
  -3   0  -9 203.995 216.849  25
   3   0   9 68.5210 131.503  23
   3   0  10 1029.38 198.236  23
   3   0  11-66.9307 112.498  23
   3   0  12 4217.93 282.461  22
   3   0  13-14.7868 57.8717   6
  -3   1  13 570.988 112.357   7
   3  -1 -13 652.450 119.807  11
  -3  -1  12 1966.47 206.728   9
   3  -1 -12 2004.41 233.718  11
  -3  -1  11 311.355 158.490   9
  -3   1  11 239.953 134.231   9
  -3  -1  10 2791.98 312.332   9
  -3   1  10 1960.41 253.708   9
  -3  -1   9 372.094 176.876   9
  -3   1   9 506.324 181.800   9
   3   1  -9 824.354 307.468  15
  -3  -1   8 6031.65 447.853   9
  -3   1   8 4640.76 373.040   9
  -3  -1   7 8375.74 500.544   9
  -3   1   7 9241.42 493.350  17
  -3   1   7 8179.50 552.316  16
  -3  -1   6 715.379 174.906  17
  -3   1   6 757.772 173.280  17
  -3  -1   6 730.121 183.934   9
  -3   1   6 1154.90 227.637  16
  -3   1   5 2376.46 231.597  17
  -3   1   5 2123.50 262.785  16
  -3  -1   5 1860.75 214.893  17
  -3   1   4 2111.30 240.510  16
  -3   1   3 11186.6 528.549  16
  -3   1   2 246397. 4678.86  16
   3   1  -2 252688. 4794.07  12
   3   1  -1 150985. 3069.16  12
   3   1   0 19.5501 115.914  12
   3  -1   1 419757. 7648.52  12
   3   1   1 433573. 7686.25  12
   3  -1   2 10937.3 540.259  12
   3   1   2 11154.8 550.831  12
   3  -1   3 2876.69 309.036  12
   3   1   3 3498.59 334.990  12
  -3   1  -3 3211.40 318.855  25
  -3   1  -4 44641.5 1406.89  25
   3  -1   4 47269.5 1402.61  12
   3   1   4 46868.1 1412.84  12
  -3   1  -5 16199.1 817.126  25
   3  -1   5 16492.4 606.146  23
  -3   1  -6 18953.1 946.602  25
   3  -1   6 18374.1 687.206  23
   3  -1   7 31031.7 983.895  23
  -3   1  -7 30230.8 1303.55  25
   3  -1   7 29145.4 1168.30   1
   3   1   7 30662.5 1196.96   1
   3  -1   8 2624.58 379.938   1
   3   1   8 2135.66 364.986   1
   3  -1   8 2649.41 288.512  23
   3  -1   8 3010.59 346.579  13
   3   1   8 2881.70 342.894  13
  -3   1  -8 2103.49 394.423  25
   3   1   8 2278.07 262.251  23
   3   1   9 384.878 151.581  23
   3  -1   9 75.8983 215.182   1
   3   1   9 192.918 225.510   1
   3  -1   9 77.6455 175.971  13
   3   1   9 398.443 211.338  13
  -3   1  -9 49.8489 206.023  25
   3  -1   9 385.505 152.773  23
   3   1  10 7846.03 427.002  23
   3  -1  10 8051.89 493.502  13
   3   1  10 8345.13 508.589  13
   3  -1  10 7984.66 466.918  23
   3  -1  11 194.774 151.879  22
   3  -1  11 287.271 126.024  23
   3  -1  12-15.1909 100.986  22
   3  -1  13 172.999 71.8549   6
   3  -2 -13-40.4010 75.7521  11
  -3  -2  12 315.825 138.219   9
   3  -2 -12 249.938 135.161  11
  -3  -2  11 85.4371 146.760   9
  -3  -2  10 3459.18 332.218   9
  -3  -2   9 388.227 186.644   9
   3   2  -9 450.980 256.223  15
   3  -2  -9 1074.16 307.645  15
  -3  -2   8 54.5586 161.743   9
  -3  -2   7-20.6956 139.136  17
  -3   2   7 169.631 168.671  17
  -3  -2   7 25.2214 167.668   9
  -3  -2   7 152.811 167.764  16
  -3   2   7-62.6033 147.141  16
  -3  -2   6 14304.7 636.802   9
  -3  -2   6 13243.2 566.451  17
  -3   2   6 14358.9 592.331  17
  -3  -2   6 13213.2 660.587  16
  -3   2   6 12889.8 666.429  16
  -3  -2   5 11507.1 494.872  17
  -3   2   5 11413.7 495.406  17
  -3  -2   5 12030.8 590.425  16
  -3   2   5 11722.6 589.335  16
  -3  -2   4 51558.8 1375.70  16
  -3   2   4 50140.9 1360.81  16
  -3  -2   3 52191.4 1387.46  16
  -3   2   3 53750.8 1398.72  16
   3   2  -3 55598.3 1557.84  12
  -3  -2   2 81074.4 1810.10  16
  -3   2   2 77961.7 1798.49  16
   3   2  -2 77519.3 1899.21  12
   3  -2  -2 76005.4 1842.98  12
   3   2  -1 120114. 2557.84  12
   3  -2  -1 119576. 2529.81  12
   3  -2   0 134.945 111.016  12
   3   2   0 182.040 111.060  12
   3   2   1 20883.6 761.628  12
   3  -2   1 19195.7 728.103  12
   3  -2   2 3417.63 312.718  12
   3   2   2 3854.74 333.174  12
   3  -2   3 15359.9 688.371  12
   3   2   3 14445.6 685.652  12
  -3  -2  -3 14891.8 692.311  25
  -3   2  -3 14758.9 681.982  25
   3  -2   4 173148. 3301.48  18
   3  -2   4 173459. 3658.36  12
   3   2   4 181587. 3713.13  12
  -3  -2  -4 171082. 3716.26  25
  -3   2  -4 181701. 3733.52  25
   3  -2   4 170206. 3343.14  23
  -3   2  -5 52082.2 1632.90  25
  -3  -2  -5 53090.8 1662.95  25
   3  -2   5 53244.0 1358.13  23
  -3  -2  -6 2734.41 388.905  25
  -3   2  -6 2450.17 368.129  25
   3  -2   6 2586.02 266.534  23
   3  -2   7 18192.3 866.109   1
  -3  -2  -7 16072.8 929.663  25
  -3   2  -7 15360.4 896.455  25
   3   2   7 17062.3 863.916   1
   3  -2   7 15374.7 678.735  23
   3   2   8 6351.20 541.815   1
   3  -2   8 5986.48 443.984  13
   3   2   8 5777.53 443.487  13
  -3  -2  -8 5460.24 572.472  25
  -3   2  -8 5285.77 555.976  25
   3  -2   8 5861.60 428.853  23
   3  -2   8 6024.48 523.886   1
   3  -2   9 1795.11 330.719   1
   3   2   9 2158.21 349.983   1
   3  -2   9 2684.69 314.680  13
   3   2   9 2332.97 309.974  13
  -3  -2  -9 2485.65 427.478  25
  -3   2  -9 2953.63 431.474  25
   3  -2   9 2394.87 285.167  23
   3  -2  10 906.736 217.646  13
   3   2  10 804.327 226.630  13
   3  -2  10 900.040 199.488  23
   3  -2  10 886.501 222.201  22
   3  -2  11 105.478 133.723  22
   3  -2  11 92.3144 115.565  23
   3  -2  12 115.748 106.572  22
   3  -2  13 56.7739 59.9367   6
   3  -3 -13 230.251 82.5078  11
  -3  -3  12 14.5990 112.385   9
   3  -3 -12 82.0821 106.627  11
  -3  -3  11 719.540 188.988   9
   3  -3 -11 913.488 203.867  11
  -3  -3  10 3041.01 322.050   9
  -3  -3  10 3134.94 303.496   7
  -3  -3   9 1705.96 283.685   9
   3   3  -9 2079.82 411.412  15
   3  -3  -9 1792.71 347.781  15
  -3  -3   8 6660.37 494.017   9
  -3  -3   7 240.796 177.907   9
  -3  -3   6 12106.6 607.772   9
  -3  -3   6 12349.1 618.319   3
  -3  -3   6 12687.5 545.335  17
  -3  -3   6 12289.5 639.944  16
  -3   3   6 12646.2 660.857  16
  -3   3   6 11788.6 547.069  17
  -3  -3   5 100133. 2230.91   9
  -3  -3   5 100493. 2100.28  17
  -3   3   5 97941.4 2106.36  17
  -3  -3   5 98950.6 2276.94  16
  -3   3   5 97608.1 2292.68  16
  -3  -3   4 5598.16 379.260  16
  -3   3   4 5655.15 388.141  16
  -3   3   4 6187.97 339.868  17
  -3  -3   3 2601.89 254.622  16
  -3   3   3 2237.86 245.179  16
   3   3  -3 2244.43 288.034  12
   3  -3  -3 2251.48 269.221  12
  -3  -3   2 57564.3 1425.61  16
  -3   3   2 54902.1 1403.29  16
   3   3  -2 54998.9 1511.83  12
   3  -3  -2 56561.0 1465.72  12
  -3   3   1 933.822 159.769  16
   3   3  -1 1064.07 187.937  12
   3  -3  -1 1007.33 178.912  12
   3  -3   0 15535.9 629.462  12
   3   3   0 15696.6 649.877  12
   3  -3   1 3533.33 295.911  12
   3   3   1 3212.21 292.579  12
   3  -3   2 21366.6 783.796  12
   3   3   2 20165.8 797.070  12
   3  -3   3 25083.5 895.006  12
   3   3   3 24181.6 922.464  12
  -3  -3  -3 23242.8 906.501  25
   3  -3   3 25249.9 774.222  22
   3  -3   4 8198.46 413.511  18
   3  -3   4 8436.05 531.672  12
   3   3   4 8657.97 553.742  12
  -3  -3  -4 7695.30 530.796  25
  -3   3  -4 8186.45 534.511  25
   3  -3   4 7453.25 412.618  23
   3  -3   4 8886.55 451.053  22
   3  -3   5 24333.5 835.596   2
   3  -3   5 24642.4 751.833  18
   3  -3   5 25023.8 867.955  22
  -3  -3  -5 24554.1 1035.23  25
  -3   3  -5 25694.9 1042.54  25
   3  -3   5 24140.1 830.175  23
   3  -3   5 23898.6 835.152  10
   3  -3   6 19556.9 867.161   1
  -3  -3  -6 16478.7 891.051  25
  -3   3  -6 19111.8 933.393  25
   3   3   6 17278.2 845.252   1
   3  -3   6 17267.1 719.101  23
   3  -3   7 7639.56 475.879  13
  -3  -3  -7 7389.87 622.784  25
  -3   3  -7 8849.91 671.097  25
   3  -3   7 8206.27 499.619  23
   3  -3   7 7807.02 562.960   1
   3   3   7 8579.27 606.047   1
   3  -3   8 15438.8 670.072  13
   3   3   8 14165.9 685.980  13
   3  -3   8 13062.7 745.535   1
   3   3   8 12879.7 765.866   1
  -3  -3  -8 14149.6 882.758  25
  -3   3  -8 13155.1 842.115  25
   3  -3   8 13737.8 670.642  23
   3  -3   8 13886.4 710.771  22
   3  -3   9 180.980 184.302  13
   3   3   9 781.326 230.214  13
   3  -3   9 418.612 174.047  23
   3  -3   9 312.248 186.660  22
   3  -3  10 1260.66 229.936  23
   3  -3  10 880.771 202.745  13
   3   3  10 1502.68 245.271  13
   3  -3  10 834.203 211.201  22
   3  -3  11 2794.47 276.950  22
   3  -3  12 379.641 109.162  22
  -3  -4  12 185.823 115.248   9
   3  -4 -12 214.832 113.976  11
   3  -4 -11 105.473 126.895  11
  -3  -4  11 401.651 164.782   9
  -3  -4  10 152.408 174.530   9
   3  -4 -10 26.4570 149.997  11
  -3  -4   9 4763.36 422.128   9
  -3  -4   9 3927.53 345.073   7
  -3  -4   8 22884.1 932.495   9
   3   4  -8 24083.4 1212.53  15
   3  -4  -8 22203.8 1001.97  15
  -3  -4   8 21693.1 832.995   7
  -3  -4   7 10556.1 601.663   9
  -3  -4   7 10141.4 589.420   3
  -3  -4   7 10355.5 555.019   7
  -3  -4   6 696.102 174.863  17
  -3   4   6 990.953 200.065  17
  -3  -4   6 859.086 213.975   9
  -3  -4   6 868.965 204.854  16
  -3   4   6 671.549 207.345  16
  -3  -4   6 803.065 207.756   7
  -3  -4   5 75768.1 1865.99   9
  -3  -4   5 72897.4 1830.85   3
  -3  -4   5 77133.1 1676.95  17
  -3   4   5 73558.6 1703.91  17
  -3  -4   5 77377.7 1847.51  16
  -3   4   5 73614.4 1879.35  16
  -3  -4   5 72462.2 1761.54   7
  -3  -4   4 157.741 114.077  17
  -3   4   4 93.3763 128.621  17
  -3  -4   4 64.4120 141.107   9
  -3  -4   4 147.751 140.322  16
  -3   4   4 91.6739 139.719  16
  -3  -4   4 172.647 139.967   7
  -3  -4   4 82.1975 159.529   3
   3   4  -4-40.1016 150.381  12
   3  -4  -4-27.8215 127.780  12
  -3  -4   3 5495.44 358.856  16
  -3   4   3 5266.41 360.372  16
   3   4  -3 5561.26 446.910  12
   3  -4  -3 5315.75 390.733  12
  -3  -4   2 13995.8 579.746  16
  -3   4   2 13934.8 586.389  16
   3   4  -2 13578.4 647.919  12
   3  -4  -2 14704.6 619.822  12
  -3  -4   1 135900. 2780.00  16
  -3   4   1 134690. 2786.67  16
   3  -4  -1 137943. 2813.49  12
   3   4  -1 137438. 2891.48  12
   3   4   0 21402.4 794.555  12
   3  -4   0 21665.7 757.630  12
   3  -4   1 117803. 2486.31  12
   3   4   1 116088. 2548.57  12
   3  -4   2 9581.58 495.973  12
   3   4   2 8525.61 510.290  12
   3  -4   2 8728.68 419.707  22
   3  -4   3 14840.0 665.848  12
   3   4   3 14573.4 702.708  12
   3  -4   3 14536.0 592.693  22
   3  -4   4 11912.9 544.313   2
  -3  -4  -4 12798.4 526.717  14
   3  -4   4 11936.6 543.209  18
  -3  -4  -4 11443.1 648.944  25
   3  -4   4 10892.8 542.858  22
   3  -4   5 1601.33 208.433  18
   3  -4   5 1876.49 254.853   2
  -3  -4  -5 1742.31 229.053  14
  -3  -4  -5 2001.46 308.725  25
  -3   4  -5 1802.52 291.133  25
   3  -4   5 1598.99 242.690  23
   3  -4   5 1707.61 255.401  22
   3  -4   6 463.610 192.931   2
   3   4   6 913.938 245.094   1
  -3   4  -6 486.398 195.216  25
   3  -4   6 923.326 201.995  23
   3  -4   6 847.053 219.093  22
   3  -4   6 878.932 185.063   3
   3  -4   6 675.015 222.391   1
  -3  -4  -6 741.434 244.531  25
   3  -4   7 1209.32 251.954  23
   3  -4   7 1339.85 216.876  13
   3   4   7 1080.82 235.633  13
  -3   4  -7 1341.17 299.930  25
  -3  -4  -7 1322.96 323.483  25
   3  -4   7 1469.48 279.172   1
   3  -4   7 886.081 184.159   3
   3  -4   7 1170.02 254.933  22
   3   4   7 1041.73 276.895   1
   3  -4   8 14655.1 728.308  22
   3  -4   8 14730.5 759.056   1
   3   4   8 13358.4 763.664   1
   3  -4   8 15439.5 648.762  13
   3   4   8 14938.7 693.921  13
  -3  -4  -8 12909.7 827.828  25
   3  -4   8 14266.0 700.596  23
   3  -4   9 742.137 196.353  13
   3   4   9 885.323 214.570  13
   3  -4   9 1211.27 233.594  23
   3  -4   9 1048.27 233.479  22
   3   4  10 3932.46 326.657  13
   3  -4  10 4811.57 378.571  22
   3  -4  11 232.974 127.058  22
   3  -4  12 10.1329 83.7529   6
   3  -4  12 187.569 91.8626  22
  -3  -5  12 1864.17 174.717   9
  -3  -5  11-18.0194 139.885   9
  -3  -5  10 1142.18 235.631   9
  -3  -5   9 4302.81 397.897   9
  -3  -5   8 2671.59 338.289   3
  -3  -5   8 2091.16 297.987   9
  -3  -5   8 2657.79 281.225   7
  -3  -5   7 7155.70 504.951   9
   3  -5  -7 6254.36 506.522  15
  -3  -5   7 6756.80 438.215   7
   3  -5  -7 6882.89 504.416  11
  -3  -5   6 8570.36 544.937   9
  -3  -5   6 8790.43 538.798   3
  -3  -5   6 9534.39 509.117   7
   3   5  -6 9595.20 1025.13  12
   3  -5  -6 8362.30 587.632  12
   3  -5  -6 10090.0 592.037  11
  -3  -5   5 2546.09 303.344   9
  -3  -5   5 2637.37 236.274  17
   3   5  -5 3064.18 481.509  12
  -3  -5   5 2555.31 274.074  16
  -3   5   5 2157.98 282.158  16
  -3  -5   5 2250.03 261.186   8
  -3  -5   5 2549.38 283.154   7
  -3  -5   5 2475.77 299.637   3
   3  -5  -5 2341.02 305.910  12
   3  -5  -5 2466.32 299.946  11
  -3  -5   4 31221.2 1028.00   9
  -3  -5   4 30263.8 834.145  17
  -3  -5   4 29694.7 980.000   3
  -3  -5   4 31182.6 960.113  16
  -3   5   4 31580.0 1035.87  16
  -3  -5   4 31436.9 937.978   8
  -3  -5   4 29969.7 950.275   7
   3   5  -4 30467.9 1278.64  12
   3  -5  -4 30814.0 1055.92  12
   3  -5  -4 30590.3 1030.23  11
  -3  -5   3 493.545 175.669   4
  -3  -5   3 577.658 124.975  17
  -3  -5   3 817.877 202.065   9
  -3  -5   3 443.599 140.196  16
  -3   5   3 578.331 165.181  16
  -3  -5   3 633.038 170.325   8
  -3  -5   3 436.247 161.594   7
  -3  -5   3 810.675 192.722   3
   3   5  -3 447.843 175.868  12
   3  -5  -3 498.174 162.365  12
   3  -5  -3 1070.19 201.340  11
   3  -5  -3 640.603 145.545  20
   3  -5  -2 26083.0 869.957  12
  -3  -5   2 27403.5 846.763  16
  -3   5   2 27662.7 878.186  16
  -3  -5   2 28503.2 918.963   9
   3   5  -2 27719.5 986.739  12
   3  -5  -2 27616.8 905.672  11
  -3  -5   1 17.6187 107.405  16
  -3   5   1 111.196 105.066  16
   3   5  -1-23.8534 124.218  12
   3  -5  -1-147.887 117.171  12
   3  -5  -1 63.4008 92.6245  21
  -3   5   0 454.148 130.392  16
   3  -5   0 716.517 156.817  12
   3   5   0 623.970 167.308  12
   3  -5   0 656.121 143.654  21
   3  -5   1 4791.19 328.157  12
   3   5   1 5510.90 397.044  12
   3  -5   1 5013.46 334.221  22
   3  -5   1 4713.36 322.442  21
  -3  -5  -2 2673.09 283.562  19
  -3  -5  -2 2582.61 267.682  14
  -3  -5  -2 1990.29 212.043  26
   3  -5   2 2124.52 247.899  12
   3   5   2 2696.91 298.864  12
   3  -5   2 2399.42 244.186  22
   3  -5   2 2274.83 247.533  21
   3  -5   2 2703.16 272.657  10
  -3  -5  -3 9021.23 517.320  19
   3  -5   3 9377.39 523.420  18
  -3  -5  -3 10185.2 486.344  14
   3   5   3 9178.58 555.411  12
   3  -5   3 8131.95 460.981  22
   3  -5   3 9781.70 490.341  10
   3  -5   4 4533.70 359.110  18
   3  -5   4 3743.37 321.226   2
  -3  -5  -4 4525.73 340.325  14
   3  -5   4 4000.10 343.331  22
   3  -5   4 4244.69 341.092  10
   3  -5   5 1646.06 227.876  18
   3  -5   5 1802.91 255.452   2
  -3  -5  -5 1926.58 257.307  14
   3   5   5 1598.66 284.497   1
   3  -5   5 1684.79 256.177  22
   3  -5   5 1868.11 266.920   1
   3  -5   5 1684.93 243.211  10
   3  -5   6 83.1089 166.583  22
   3  -5   6 155.472 162.175   2
  -3  -5  -6-73.0984 163.812  25
   3   5   6-157.627 181.496   1
   3  -5   6-52.8938 135.726  13
   3  -5   6 133.283 162.502   1
   3  -5   6 21.3996 147.030   3
   3  -5   7 251.295 165.609   1
   3  -5   7 163.688 154.729  13
   3   5   7 280.883 186.248  13
  -3  -5  -7 232.278 173.567  25
   3  -5   7 425.376 166.539   3
   3  -5   7 289.740 185.985  22
   3   5   8 410.223 182.901  13
   3  -5   8 456.093 160.432   3
   3  -5   8 656.071 208.277  22
   3   5   9 60.7203 166.046  13
   3  -5   9 155.740 160.369  22
   3  -5  10 1022.19 187.562  21
   3  -5  10 957.317 199.539  22
   3  -5  11 3407.23 257.005  22
   3  -5  11 3087.49 222.235  21
  -3  -6  12 68.8312 70.6741   9
  -3  -6  11 1907.90 212.231   9
   3  -6 -11 1620.64 195.246  11
  -3  -6  10-84.4225 163.843   9
   3  -6 -10 212.055 154.718  11
  -3  -6   9 7783.89 508.869   9
   3  -6  -9 7246.28 484.639  11
  -3  -6   8 1570.42 295.391   9
   3  -6  -8 1111.91 237.388  11
  -3  -6   7 352.969 218.673   9
  -3  -6   7 306.471 165.206   7
  -3  -6   7 225.699 191.828   3
   3  -6  -7 302.029 171.298  11
  -3  -6   6 2710.34 344.786   9
  -3  -6   6 2608.67 281.413   7
  -3  -6   6 2223.83 305.910   3
   3  -6  -6 3455.95 365.273  11
  -3  -6   5 10086.2 594.958   9
  -3  -6   5 9210.86 559.136   3
  -3  -6   5 9644.40 466.582   8
  -3  -6   5 10115.7 506.958   7
   3  -6  -5 10900.5 610.594  11
  -3  -6   4 8889.69 545.337   9
  -3  -6   4 8622.48 506.719   3
  -3  -6   4 10065.5 483.259   8
  -3  -6   4 9139.21 481.729   7
   3  -6  -4 9894.80 552.418  11
  -3  -6   4 9138.48 516.210   4
   3  -6  -4 9077.26 457.513  20
  -3  -6   3 62553.6 1625.63   9
  -3  -6   3 58574.9 1508.53   3
   3  -6  -3 60987.2 1477.20  20
  -3  -6   3 61279.5 1489.72   8
  -3  -6   3 60712.7 1432.76  14
   3  -6  -3 61736.6 1600.31  11
  -3  -6   3 57854.8 1520.03   4
  -3  -6   2 191.896 162.110   4
  -3  -6   2 256.524 189.923   9
  -3  -6   2 303.459 169.003   8
  -3  -6   2 207.892 160.134  14
  -3  -6   2 285.283 149.571   3
   3  -6  -2 356.882 159.701  11
  -3  -6   1 23916.9 886.702   9
  -3  -6   1 24867.3 761.648  16
  -3  -6   1 27032.4 864.101   8
  -3  -6   1 26944.0 841.938  14
  -3  -6   0 5084.83 311.447  16
  -3  -6   0 5382.92 364.306  14
   3  -6   0 5410.87 372.009  10
   3  -6   0 5244.67 351.431  21
  -3  -6   0 5037.94 396.579   9
   3  -6   1 9918.38 494.922  21
   3  -6   1 10086.3 506.015  10
  -3  -6  -2 6825.65 467.104  19
   3  -6   2 7713.13 507.541  18
  -3  -6  -2 7039.60 441.180  14
   3  -6   2 6956.09 431.636  22
   3  -6   2 6451.72 407.361  10
   3  -6   2 6916.72 430.563  21
  -3  -6  -3 7504.81 502.497  19
   3  -6   3 8743.07 536.207  18
  -3  -6  -3 8832.85 495.597  14
   3  -6   3 8833.86 503.620  22
   3  -6   3 8589.44 481.309  10
   3  -6   3 8714.09 496.766  21
  -3  -6  -4 445.100 189.176  19
   3  -6   4 193.416 141.315  18
   3  -6   4 536.249 195.511   2
  -3  -6  -4 217.176 182.190  14
   3  -6   4 477.682 172.831  22
   3  -6   4 225.430 182.840  21
   3  -6   4 444.452 185.088  10
   3  -6   5 1432.08 233.822  18
   3  -6   5 1296.34 237.957   2
   3  -6   5 1590.57 265.825  22
   3  -6   5 1569.49 250.305   3
   3  -6   6 461.056 199.944   2
   3  -6   6 510.229 203.081  22
   3  -6   6 696.756 209.685   3
   3  -6   7 2125.87 263.558   3
   3  -6   7 1934.65 288.535  22
   3  -6   8 3927.60 327.580   3
   3  -6   8 4781.73 405.757  22
   3  -6   8 4552.79 378.749  21
   3  -6   9 1937.23 252.686  21
   3  -6   9 1862.37 208.844   3
   3  -6   9 2186.48 276.755  22
   3  -6  10 800.488 171.581  22
   3  -6  10 842.972 157.041  21
   3  -7 -10 344.768 131.752  11
   3  -7  -9 994.483 209.592  11
   3  -7  -8 706.055 213.231  11
  -3  -7   7 891.753 242.747   3
   3  -7  -7 1019.54 237.993  11
  -3  -7   6 6337.63 466.947   3
   3  -7  -6 6346.12 392.466  24
   3  -7  -6 6822.62 494.488  11
  -3  -7   5 11947.8 625.041   3
   3  -7  -5 13362.6 672.125  11
   3  -7  -4 2656.68 316.894  11
  -3  -7   4 2857.67 316.174   4
   3  -7  -4 3031.30 288.727  20
  -3  -7   3 3983.85 344.344   3
  -3  -7   3 4632.75 328.438  14
   3  -7  -3 4302.27 363.469  11
  -3  -7   3 4229.94 366.765   4
   3  -7  -3 5047.06 362.289  20
  -3  -7   2 13368.6 579.501  14
   3  -7  -2 12901.8 594.072  20
  -3  -7   2 13204.2 604.159   4
  -3  -7   1 22285.1 790.248  14
   3  -7  -1 21949.6 809.300  10
  -3  -7   1 21515.9 775.998   4
   3  -7   0 27935.8 1083.77  18
  -3  -7   0 27254.1 910.708  14
   3  -7   0 27257.1 913.707  10
  -3  -7   0 25669.9 849.670   4
  -3  -7  -1 1796.12 269.134  19
  -3  -7  -1 2272.17 288.105  14
   3  -7   1 1672.78 247.279  21
   3  -7   1 2062.27 253.100  10
  -3  -7  -2 9193.48 569.620  19
   3  -7   2 10115.5 606.086  18
  -3  -7  -2 9953.61 546.395  14
   3  -7   2 9863.63 516.222  10
   3  -7   2 9810.42 529.617  21
   3  -7   3 776.608 218.310  18
  -3  -7  -3 1149.30 269.355  14
  -3  -7  -3 953.641 227.825  19
   3  -7   3 887.376 216.079  22
   3  -7   3 654.814 207.005  21
   3  -7   3 551.774 174.647  10
  -3  -7  -4 273.658 175.087  19
   3  -7   4 379.208 161.521  18
   3  -7   4 131.663 171.063   2
   3  -7   4 82.0595 152.667  22
   3  -7   4 211.202 167.370  21
   3  -7   4 180.655 153.531  10
   3  -7   5 20672.7 834.949   2
   3  -7   5 16189.2 800.781  18
   3  -7   5 17073.8 752.331   3
   3  -7   5 19779.7 832.300  22
   3  -7   6 247.036 171.863   2
   3  -7   6 368.575 182.007  22
   3  -7   6 290.715 175.151   3
   3  -7   7 2344.99 289.254   3
   3  -7   7 2609.53 300.382  22
   3  -7   7 3058.86 321.452  21
   3  -7   8 19.8820 136.603   3
   3  -7   8-48.8104 148.777  22
   3  -7   8 22.1767 145.741  21
   3  -7   9 2093.06 211.550   3
   3  -7   9 2624.91 249.112  21
  -3  -8  10 100.392 104.481   9
  -3  -8   9 4970.15 340.125   9
  -3  -8   8-22.4669 159.213   9
   3  -8  -8 41.4660 143.958  11
  -3  -8   7 562.207 200.135   9
  -3  -8   7 121.728 170.918   3
   3  -8  -7 599.547 196.840  11
  -3  -8   6 4559.14 406.693   9
  -3  -8   6 3618.74 365.525   3
   3  -8  -6 4583.74 387.312  11
   3  -8  -6 3689.47 309.747  24
  -3  -8   5 2262.69 317.125   9
  -3  -8   5 1559.31 261.483   3
   3  -8  -5 1928.62 254.316  24
   3  -8  -5 2150.24 283.856  11
  -3  -8   4 4623.65 419.159   9
   3  -8  -4 4218.56 416.870  18
  -3  -8   4 3954.84 356.762   3
  -3  -8   4 4487.67 389.052   4
  -3  -8   3 1166.23 223.132   4
   3  -8  -3 1323.99 272.762  18
  -3  -8   3 1155.18 257.718   9
  -3  -8   3 894.231 211.979   3
   3  -8  -3 959.307 214.367  20
   3  -8  -2 9425.55 616.893  18
  -3  -8   2 8409.80 465.912  14
   3  -8  -2 8355.35 492.398  10
  -3  -8   2 8399.74 490.718   4
   3  -8  -2 8732.11 501.923  20
  -3  -8   2 8168.07 549.659   9
   3  -8  -1 3331.17 389.800  18
   3  -8  -1 3680.17 340.482  20
  -3  -8   1 3868.15 346.653  14
   3  -8  -1 3439.27 320.657   5
   3  -8  -1 3324.93 324.169  10
  -3  -8   1 2907.55 301.024   4
  -3  -8   1 3544.89 383.857   9
   3  -8   0 3529.89 391.286  18
  -3  -8   0 3180.04 334.795  14
   3  -8   0 2950.49 292.579   5
   3  -8   0 3386.17 320.589  10
   3  -8   0 3007.40 315.890  20
  -3  -8   0 3119.85 307.545   4
   3  -8   1 2974.27 304.697  10
   3  -8   2 4197.14 416.800  18
   3  -8   2 4347.38 353.962  10
   3  -8   2 3684.11 358.129  21
  -3  -8  -3 730.093 227.590  19
   3  -8   3 663.323 201.446  18
   3  -8   3 807.448 217.890   2
   3  -8   3 1090.21 231.181  21
   3  -8   3 840.650 204.244  10
  -3  -8  -4-126.962 162.206  19
   3  -8   4 34.4750 142.461  18
   3  -8   4-27.2750 172.885   2
   3  -8   4 107.438 156.966  21
   3  -8   4 259.434 166.432  10
   3  -8   4 381.801 199.237   3
   3  -8   5 1692.93 280.239  18
   3  -8   5 1965.25 280.867   2
   3  -8   5 2037.94 295.236  22
   3  -8   5 2230.21 290.369   3
   3  -8   6 12630.3 618.894   3
   3  -8   6 12363.3 649.822  22
   3  -8   6 11150.4 585.614  21
   3  -8   6 12124.6 629.988   2
   3  -8   7 7859.02 470.162   3
   3  -8   7 8331.50 476.453  21
   3  -8   8-17.9367 123.238   3
   3  -8   8 18.4749 128.279  21
   3  -8   9 460.039 123.878   3
   3  -8   9 280.807 116.214  21
   3  -9 -10 605.147 99.1185   5
  -3  -9   9 88.0941 105.534   9
  -3  -9   8 6668.74 384.818   9
  -3  -9   7 4282.68 343.038   9
  -3  -9   6 881.577 224.416   9
   3  -9  -6 644.484 166.646  24
  -3  -9   6 1089.26 221.999   3
  -3  -9   5 3322.72 347.139   9
  -3  -9   5 2480.88 285.903   3
   3  -9  -5 3219.14 297.331  24
  -3  -9   4 371.787 207.996   9
  -3  -9   4 381.185 157.569   3
   3  -9  -4 813.391 209.145  24
  -3  -9   4 302.960 186.077   4
  -3  -9   3 100.348 172.372   4
   3  -9  -3 32.8620 154.482  18
   3  -9  -3-49.8194 178.287   5
  -3  -9   3 162.161 193.439   9
   3  -9  -3 244.047 162.244  20
   3  -9  -3 86.8184 140.978  10
  -3  -9   2 1269.35 237.836   4
   3  -9  -2 1137.56 249.740  18
  -3  -9   2 1090.31 264.023   9
   3  -9  -2 1071.52 219.418   5
   3  -9  -2 1186.32 233.878  20
   3  -9  -2 746.780 200.221  10
  -3  -9   1 1923.63 262.808   4
   3  -9  -1 1987.77 307.780  18
   3  -9  -1 1788.86 262.794   5
   3  -9  -1 2303.29 282.880  20
   3  -9  -1 1983.91 252.427  10
  -3  -9   0 111.811 145.245   4
   3  -9   0-35.9652 152.926  18
   3  -9   0 84.8958 137.852   5
   3  -9   0 25.7375 156.902  20
   3  -9   0 143.384 149.452  10
   3  -9   1 8389.33 458.070  10
   3  -9   1 8881.19 537.648  20
  -3  -9  -1 8704.57 483.380   4
   3  -9   2 111.372 153.403  18
   3  -9   2-19.6440 146.004  10
   3  -9   3 29501.0 1173.45  18
   3  -9   3 28929.5 907.168  10
   3  -9   3 28712.9 997.441  20
   3  -9   4 968.408 227.323   3
   3  -9   4 1032.24 211.761  20
   3  -9   5 1000.64 224.601   3
   3  -9   5 1005.16 203.762  20
   3  -9   6 1677.49 246.032   3
   3  -9   6 2086.92 261.165  21
   3  -9   6 1572.37 213.343  20
   3  -9   7 153.268 158.354   3
   3  -9   7 166.203 128.252  21
   3  -9   8 1320.06 188.365   3
   3  -9   9 321.257 86.1525   3
   3 -10  -9 487.971 95.0975   5
   3 -10  -8 1134.30 163.459   5
   3 -10  -7 2329.69 238.428   5
  -3 -10   7 2075.27 220.874   9
  -3 -10   6 1701.93 233.244   9
   3 -10  -6 1394.00 189.439  24
   3 -10  -6 1608.64 225.745   5
   3 -10  -5 6268.49 383.804  24
   3 -10  -5 6492.04 423.663   5
  -3 -10   5 6048.47 407.876   9
  -3 -10   4 1266.49 254.537   9
   3 -10  -4 926.967 196.238  24
   3 -10  -4 1274.79 220.798   5
   3 -10  -3 7343.85 458.079  24
   3 -10  -3 7591.28 469.395   5
  -3 -10   3 6666.06 440.648   4
  -3 -10   2 650.097 193.509   4
   3 -10  -2 790.948 205.978  24
   3 -10  -2 270.967 160.291   5
   3 -10  -2 716.739 198.375  20
   3 -10  -1 3207.94 310.589   5
  -3 -10   1 3386.74 330.244   4
   3 -10  -1 2617.46 308.729  20
  -3 -10   0 1721.54 246.947   4
   3 -10   0 1821.83 245.610   5
   3 -10   0 2268.69 299.569  20
   3 -10   1 2067.27 284.545  20
   3 -10   2 3428.33 346.302   2
   3 -10   2 3542.03 329.090   3
   3 -10   3 3035.42 321.975   2
   3 -10   3 3724.85 334.850   3
   3 -10   3 2841.05 292.911  20
   3 -10   4 2985.92 312.236   2
   3 -10   4 3771.37 320.903  20
   3 -10   5 1209.19 219.220   2
   3 -10   5 920.390 203.969   3
   3 -10   5 1000.75 182.243  20
   3 -10   6 781.759 186.989   3
   3 -10   7 692.573 149.812   3
   3 -10   8-10.1989 84.2871   3
   3 -11  -7 609.351 125.222   5
   3 -11  -6 286.087 99.3802  24
   3 -11  -6 355.773 133.127   5
   3 -11  -5 1650.76 200.368  24
   3 -11  -5 1482.60 207.463   5
   3 -11  -4 1482.51 207.457  24
   3 -11  -4 1511.87 220.458   5
   3 -11  -3 2212.41 253.498  24
   3 -11  -3 1723.78 233.188   5
   3 -11  -2 5201.67 371.421  24
   3 -11  -2 5004.60 355.508   5
  -3 -11   2 4034.09 324.030   4
   3 -11   0 993.809 200.480  24
   3 -11   0 1313.95 202.961   3
   3 -11   0 1054.32 203.713  20
   3 -11   1 8927.39 492.410  20
   3 -11   1 9106.07 499.043   2
   3 -11   1 8753.00 452.981   3
   3 -11   1 8811.50 471.584  24
   3 -11   2 149.305 162.799   2
   3 -11   2 37.0866 127.411  24
   3 -11   2 57.5538 137.311   3
   3 -11   3 847.944 182.491   2
   3 -11   3 740.836 181.997   3
   3 -11   3 604.512 162.775  20
   3 -11   4 461.155 154.892   2
   3 -11   4 540.718 155.428  20
   3 -11   6 3430.48 246.275   3
   3 -11   7 485.489 109.093   3
   3 -12  -6 1909.53 140.562   5
   3 -12  -5 1583.57 165.273   5
   3 -12  -4-85.0416 118.676   5
   3 -12  -4-27.4887 101.226  24
   3 -12  -3 314.811 124.322  24
   3 -12  -2 5971.63 353.182  24
   3 -12  -1 1074.81 178.925   2
   3 -12   0 7247.00 391.098   2
   3 -12   0 7329.34 389.768  24
   3 -12   1 96.7357 126.260   2
   3 -12   1 387.896 129.228  24
   3 -12   2 1132.74 176.582   2
   3 -12   3 1461.43 185.638   3
   3 -12   3 1749.93 197.628   2
   3 -12   4 639.483 134.863   3
   3 -12   5 112.779 90.7665   3
   3 -13  -2-33.7280 85.0684  24
   3 -13  -1 1116.40 146.614  24
   3 -13   0 65.6333 81.3102  24
  -4   0  12 6049.45 305.222   7
   4   0 -11 60.1623 122.256  11
   4   0 -10 10576.5 581.857  11
   4   0  -9-29.3438 147.041  11
   4   0  -8 1603.15 255.012  11
  -4   0   7 71.3989 158.216  17
  -4   0   7-35.6511 155.741  16
   4   0  -7 29.1643 162.737  11
  -4   0   6 1719.87 236.113  17
  -4   0   6 1136.10 251.855  16
   4   0  -6 1609.09 338.986  12
   4   0  -6 1613.36 252.607  11
  -4   0   5-20.7492 158.369  17
  -4   0   5-62.2494 135.968  16
   4   0  -5-44.7055 161.542  12
   4   0  -5 24.2002 128.337  11
  -4   0   4 64865.9 1779.52  16
   4   0  -4 66820.9 1982.60  12
   4   0  -4 64544.8 1622.92  11
  -4   0   3-141.848 153.115  16
   4   0  -3 34.6007 129.754  12
   4   0  -2 33756.8 1185.84  12
  -4   0   2 33408.8 1122.50  16
  -4   0   2 32526.5 984.280  26
  -4   0   1 37.9764 112.583  26
   4   0  -1 29.3165 124.654  12
   4   0   0 82230.5 2059.45  12
  -4   0   0 78115.6 1825.16  26
  -4   0  -1-60.4833 132.497  26
   4   0   1-29.5969 156.957  12
  -4   0  -2 177815. 3626.01  26
   4   0   2 188160. 3896.98  12
   4   0   3-33.7173 168.957  12
   4   0   4 3475.52 409.616  12
   4   0   4 2773.39 275.546  10
  -4   0  -5-42.1104 174.008  25
  -4   0  -6 4491.78 501.052  25
   4   0   7-39.9350 204.080   1
  -4   0  -7-98.1198 202.726  25
   4   0   8 38.9100 210.006   1
  -4   0  -8 199.115 199.562  25
   4   0   9-110.905 145.781  22
   4   0  10 11680.3 525.090  22
   4   0  11-77.2811 96.6063  22
  -4   0 -12 9272.83 362.475  26
   4  -1 -12 34.0030 85.0063  11
  -4  -1  11 4049.24 252.234   9
  -4  -1  11 4558.94 320.889   7
  -4  -1  10 571.138 158.283   9
   4   1 -10 605.793 203.031  11
   4  -1 -10 621.242 184.957  11
  -4  -1   9 1934.80 252.755   9
   4   1  -9 1608.35 271.621  11
   4  -1  -9 1419.61 254.393  11
  -4  -1   8 11969.2 596.395   9
   4   1  -8 9587.72 868.556  12
   4   1  -8 10381.2 636.499  11
   4  -1  -8 12743.1 670.916  11
  -4   1   7 714.517 206.856  17
  -4  -1   7 467.265 186.003   9
  -4  -1   7 389.198 184.409  16
  -4   1   7 355.371 198.443  16
   4   1  -7 431.222 269.219  12
   4   1  -7 387.723 176.998  11
   4  -1  -7 523.679 200.036  11
  -4  -1   6 13098.8 614.270   9
  -4   1   6 13499.2 630.240  17
  -4   1   6 14982.6 778.686  16
   4   1  -6 14393.0 944.883  12
   4   1  -6 13700.7 672.967  11
   4  -1  -6 14312.4 688.140  11
  -4   1   5 935.757 207.695  17
  -4   1   5 497.142 187.212  16
   4   1  -5 723.590 242.015  12
   4  -1  -5 748.403 185.794  11
  -4   1   4 12693.4 667.948  16
   4   1  -4 10976.9 735.432  12
   4  -1  -4 11958.8 578.888  11
  -4   1   3 4729.65 402.010  16
  -4  -1   3 4619.46 355.522   7
   4   1  -3 3802.04 403.695  12
  -4   1   2 3138.47 334.052  16
  -4   1   2 3154.87 276.774  26
   4   1  -1 20557.4 877.589  12
   4  -1  -1 18938.8 833.084  12
  -4   1   1 21277.0 740.681  26
   4   1   0 98177.7 2351.83  12
   4  -1   0 99595.8 2344.08  12
  -4   1   0 91731.1 2097.07  26
  -4   1  -1 11936.9 551.884  26
   4  -1   1 12070.4 662.233  12
   4   1   1 11791.7 653.372  12
   4  -1   2 1113.12 254.271  12
   4   1   2 1228.47 262.831  12
  -4   1  -2 970.888 198.974  26
   4  -1   3 93608.7 2344.49  12
   4   1   3 92351.8 2346.67  12
   4  -1   3 86003.9 1966.67  10
   4  -1   4 1771.41 325.248  12
   4   1   4 1365.72 310.747  12
   4  -1   4 1801.53 226.896  10
   4  -1   5 12873.8 804.534  12
   4   1   5 13799.8 817.302  12
   4  -1   5 13179.2 574.584  22
  -4   1  -6 20150.3 1052.31  25
   4  -1   6 21297.5 794.081  22
   4   1   7 3912.24 461.602   1
  -4   1  -7 2854.46 434.873  25
   4  -1   7 3763.90 339.212  22
   4  -1   7 3428.36 431.129   1
   4  -1   8 14968.7 694.183  13
   4   1   8 14654.8 705.018  13
  -4   1  -8 13068.2 866.598  25
   4  -1   8 13270.2 779.074   1
   4   1   8 14066.2 810.230   1
   4  -1   8 12552.8 622.400  22
   4  -1   9 2812.43 310.537  13
   4   1   9 2135.10 295.557  13
   4  -1   9 2395.58 278.262  22
   4  -1  10 3903.98 316.362  13
   4   1  10 3902.34 333.226  13
   4   1  10 3686.27 288.096  22
   4  -1  10 3917.93 304.825  22
   4   1  11 18204.4 565.359  22
   4  -1  11 17921.3 584.967  22
  -4   2  12 352.908 111.288   7
   4  -2 -12 465.474 103.716  11
  -4  -2  11 158.544 120.682   9
  -4  -2  11 139.025 127.708   7
   4  -2 -11 362.213 135.870  11
  -4  -2  10 2491.00 267.202   9
  -4  -2  10 2710.94 296.725   7
   4  -2 -10 3147.04 313.014  11
  -4  -2   9 3591.64 334.574   9
  -4  -2   9 3150.21 355.570   7
   4  -2  -9 3523.58 351.900  11
  -4  -2   8 9800.11 544.311   9
   4  -2  -8 7794.27 658.944  12
   4  -2  -8 8536.92 555.538  11
  -4  -2   7 12592.3 634.485   9
  -4  -2   7 12871.3 617.671  17
  -4   2   7 12204.4 607.182  17
  -4  -2   7 12249.4 717.571  16
  -4   2   7 12453.7 717.235  16
   4   2  -7 10545.9 938.575  12
   4  -2  -7 14364.4 877.526  12
   4  -2  -7 13279.4 690.117  11
  -4  -2   6 219.301 171.656  17
  -4   2   6 22.2786 161.007  17
  -4  -2   6 48.7603 171.037   9
  -4  -2   6 98.4041 173.951  16
  -4   2   6-66.6035 173.422  16
   4   2  -6 62.2239 224.845  12
   4  -2  -6-44.7577 184.947  12
   4  -2  -6 168.392 159.111  11
  -4  -2   5 370.585 167.731  17
  -4   2   5 687.977 196.089  17
  -4  -2   5 225.767 170.928   9
  -4  -2   5 584.671 206.965  16
  -4   2   5 186.423 152.664  16
   4   2  -5 581.711 254.243  12
   4  -2  -5 122.013 147.085  12
   4  -2  -5 521.247 169.379  11
  -4  -2   4 31591.9 990.586   9
  -4  -2   4 34359.0 1161.23  16
  -4   2   4 31295.4 1116.33  16
  -4  -2   4 30399.5 1024.58   7
   4   2  -4 32086.4 1332.15  12
   4  -2  -4 33664.0 1256.37  12
   4  -2  -4 30966.2 1035.81  11
  -4  -2   3 9424.65 555.024  16
  -4   2   3 7949.40 522.896  16
  -4  -2   3 8876.63 491.874   7
   4   2  -3 8165.13 602.012  12
   4  -2  -3 9812.92 620.571  12
   4  -2  -3 8432.92 476.130  11
  -4  -2   2 273.347 157.444  16
  -4   2   2 302.087 162.897  16
  -4  -2   2 511.417 168.792  26
  -4  -2   2 206.869 160.663   7
  -4   2   2 188.526 130.989  26
   4   2  -2 200.558 146.101  12
   4  -2  -2 244.064 158.945  12
   4  -2  -2 466.334 153.487  11
  -4   2   1 176130. 3619.17  16
   4   2  -1 172947. 3719.43  12
  -4  -2   1 166794. 3404.18  26
   4  -2  -1 179270. 3691.95  12
  -4   2   1 173067. 3424.73  26
   4   2   0 4086.62 389.499  12
  -4   2   0 3523.95 297.370  26
  -4  -2   0 3469.40 296.404  26
   4  -2   0 3450.70 362.533  12
  -4   2  -1 6069.32 393.519  26
   4   2   1 5041.48 431.404  12
   4  -2   1 5350.23 441.852  12
  -4  -2  -1 5802.73 387.000  26
  -4  -2  -2 304.859 155.935  26
  -4   2  -2 433.646 164.137  26
   4  -2   2 400.867 200.344  12
   4   2   2 96.6437 173.937  12
   4  -2   2 339.984 145.490  10
   4  -2   3 3546.95 270.747  22
   4  -2   3 4027.39 415.231  12
   4   2   3 3558.03 407.012  12
   4  -2   3 4006.93 317.570  10
   4  -2   4 6593.97 534.502  12
   4   2   4 6018.49 533.893  12
   4  -2   4 6591.63 382.984  22
   4  -2   4 6407.47 411.820  10
   4   2   5 26744.6 1155.34  12
   4  -2   5 24570.2 858.550  22
  -4  -2  -6 8255.01 673.348  25
   4  -2   6 8624.00 503.400  22
   4   2   7 17797.7 913.009   1
  -4  -2  -7 16976.7 985.907  25
  -4   2  -7 16286.0 950.047  25
   4  -2   7 15222.4 698.215  22
   4  -2   7 16730.4 874.840   1
   4  -2   8 39822.8 1225.06  13
   4   2   8 40752.4 1256.29  13
   4  -2   8 40022.8 1231.59  22
   4  -2   9 26268.5 913.899  13
   4   2   9 28911.3 968.799  13
   4  -2   9 26911.1 932.196  22
   4  -2  10 4347.29 322.067  13
   4   2  10 4106.29 324.553  13
   4   2  10 4364.61 297.017  22
   4  -2  10 3897.50 306.607  22
   4  -2  11 6264.49 322.126  22
  -4   3  12 813.984 119.489   7
   4  -3 -12 684.643 108.516  11
  -4  -3  11 120.532 117.012   9
   4  -3 -11 16.7407 110.021  11
  -4  -3  10-19.5236 143.784   9
  -4  -3  10-19.0421 141.530   7
   4  -3 -10 45.2554 130.271  11
  -4  -3   9 2766.69 316.619   9
  -4  -3   9 3187.50 329.746   7
   4  -3  -9 3300.10 338.069  11
  -4  -3   8 133.087 170.824   9
  -4  -3   8 187.617 186.114   7
   4  -3  -8 117.947 153.571  11
  -4  -3   7 288.720 169.537  17
  -4   3   7 115.305 138.700  17
  -4  -3   7 81.6913 183.092   9
  -4  -3   7 264.788 199.048  16
  -4   3   7 206.087 172.141  16
  -4  -3   7-55.2521 179.454   7
   4   3  -7 85.8199 271.998  12
   4  -3  -7 266.246 183.385  12
   4  -3  -7 390.175 187.868  11
  -4  -3   6 27974.2 999.619   9
  -4  -3   6 26741.3 899.914  17
  -4   3   6 25759.4 901.085  17
  -4  -3   6 26209.0 1040.06  16
  -4   3   6 26534.5 1060.70  16
  -4  -3   6 26214.7 983.930   7
   4  -3  -6 25941.4 1167.85  12
   4  -3  -6 27083.8 1017.31  11
  -4  -3   5 50167.9 1407.71   9
  -4  -3   5 50155.1 1314.40  17
  -4   3   5 49123.8 1323.36  17
  -4  -3   5 50596.3 1504.79  16
  -4   3   5 47201.5 1488.55  16
  -4  -3   5 49137.9 1418.45   7
   4   3  -5 46183.0 1865.19  12
   4  -3  -5 47142.0 1612.08  12
   4  -3  -5 47388.7 1426.23  11
  -4  -3   4 1201.72 255.432   9
  -4  -3   4 1230.29 237.168  16
  -4   3   4 1164.92 237.828  16
  -4  -3   4 1111.17 242.787   7
   4   3  -4 1053.94 288.657  12
   4  -3  -4 855.724 229.545  12
   4  -3  -4 1171.66 223.297  11
  -4  -3   3 73340.7 1781.00   9
  -4  -3   3 76833.3 1935.91  16
  -4   3   3 72736.2 1920.65  16
   4  -3  -3 71775.1 1990.79  12
   4  -3  -3 71920.1 1819.28  11
   4   3  -3 77860.4 2171.96  12
  -4  -3   2 11522.5 544.988   9
  -4  -3   2 12447.5 629.357  16
  -4   3   2 11650.7 625.342  16
  -4  -3   2 11850.9 571.119   7
  -4  -3   2 12139.5 541.739  26
  -4   3   2 11741.2 536.387  26
   4  -3  -2 12458.8 582.956  11
   4  -3  -2 11685.1 650.263  12
   4   3  -2 12374.9 706.909  12
  -4  -3   1 668.333 197.247  16
  -4   3   1 784.738 194.044  16
  -4  -3   1 806.445 196.267   8
  -4  -3   1 1020.26 210.059   7
  -4   3   1 851.538 173.194  26
   4   3  -1 652.586 207.168  12
   4  -3  -1 318.944 159.614  12
  -4  -3   1 872.050 180.643  26
  -4  -3   0 1513.81 227.988   8
  -4   3   0 796.040 183.481  26
   4   3   0 1380.09 256.053  12
   4  -3   0 1228.04 241.889  12
  -4  -3   0 1243.34 207.803  26
   4  -3   0 921.603 186.051  10
   4   3   1 3174.56 354.519  12
   4  -3   1 3412.17 366.887  12
  -4  -3  -1 3191.76 297.086   8
  -4  -3  -1 2714.20 269.975  26
  -4   3  -1 2429.68 259.831  26
   4  -3   1 2582.10 273.917  10
  -4  -3  -2 2480.45 280.176   8
  -4   3  -2 2930.66 284.567  26
   4  -3   2 3067.18 359.851  12
   4   3   2 2960.54 360.197  12
  -4  -3  -2 2226.75 255.182  26
   4  -3   2 2639.25 235.316  22
   4  -3   2 2688.68 273.322  10
   4  -3   3 13583.3 573.374   2
  -4   3  -3 14757.3 659.006  26
   4  -3   3 13630.0 733.978  12
   4   3   3 12818.3 753.364  12
   4  -3   3 13579.9 562.882  22
   4  -3   3 14799.9 634.447  10
   4  -3   4 59905.9 1519.25  18
   4  -3   4 59318.8 1507.59   2
  -4  -3  -4 61105.3 1486.29  14
   4  -3   4 60950.9 1810.32  12
   4   3   4 62187.8 1871.72  12
   4  -3   4 58686.9 1502.92  22
   4  -3   4 62786.9 1586.25  10
  -4  -3  -5 71375.8 1658.58  14
   4  -3   5 70183.9 1779.56  10
   4  -3   5 70963.6 1752.78  22
   4  -3   5 69020.3 1731.76   2
   4  -3   6 34976.8 1120.59  22
   4  -3   7 18663.1 796.422  22
   4  -3   7 21845.8 969.529   1
   4   3   7 21128.9 984.434   1
   4  -3   8 51209.5 1400.23  13
   4   3   8 52660.5 1459.56  13
   4  -3   8 52010.2 1457.48  22
   4  -3   9-38.9282 148.564  13
   4   3   9 153.390 175.691  13
   4  -3   9 112.555 135.368  22
   4   3  10 1708.69 220.055  13
   4  -3  10 1955.77 221.583  22
  -4   3 -11 1852.02 176.669  26
   4  -3  11 1764.65 174.834  22
  -4  -4  11 137.988 111.769   9
   4  -4 -11 163.139 114.194  11
  -4  -4  10 1134.25 210.131   9
   4  -4 -10 1174.38 204.663  11
  -4  -4   9 4059.12 361.941   9
  -4  -4   9 4819.69 353.274   7
   4  -4  -9 4690.76 388.980  11
  -4  -4   8 2569.49 326.406   9
  -4  -4   8 2221.53 287.882   7
   4  -4  -8 2209.55 295.319  11
  -4  -4   7 14045.0 706.098   9
  -4  -4   7 13798.6 609.551   8
  -4  -4   7 13276.4 660.042   7
   4  -4  -7 13295.3 806.346  12
   4  -4  -7 14844.8 732.003  11
  -4  -4   6 952.873 192.595  17
  -4   4   6 1462.61 239.393  17
  -4  -4   6 1178.76 267.495   9
  -4  -4   6 1311.77 249.082  16
  -4   4   6 1203.07 265.397  16
  -4  -4   6 1184.79 248.233   7
   4   4  -6 1344.73 404.386  12
   4  -4  -6 919.162 241.036  12
   4  -4  -6 903.168 236.391  11
  -4  -4   5 96.9356 134.656  17
  -4   4   5 268.042 147.609  17
  -4  -4   5 269.105 205.423   9
  -4  -4   5 116.166 148.447  16
  -4   4   5 401.208 185.611  16
  -4  -4   5 230.543 192.143   7
   4   4  -5 197.668 219.036  12
   4  -4  -5 261.450 175.605  12
   4  -4  -5 144.118 180.430  11
  -4  -4   4 20010.4 821.954   9
  -4  -4   4 21193.2 727.935  17
  -4   4   4 19887.4 731.022  17
  -4  -4   4 20810.9 854.468  16
  -4   4   4 20767.7 865.251  16
  -4  -4   4 20038.9 788.655   8
  -4  -4   4 18661.2 792.583   7
   4  -4  -4 21059.2 941.781  12
   4  -4  -4 21213.2 855.114  11
   4   4  -4 21433.8 1135.30  12
  -4  -4   3 15919.6 699.823   9
  -4  -4   3 17170.0 751.961  16
  -4   4   3 16706.3 748.605  16
  -4  -4   3 15729.3 686.098   8
  -4  -4   3 15962.2 705.499   7
   4  -4  -3 15542.7 705.609  11
   4   4  -3 15796.8 888.719  12
   4  -4  -3 14848.9 754.353  12
  -4  -4   2 13654.5 629.572   9
  -4  -4   2 13390.5 656.657  16
  -4   4   2 12678.6 650.853  16
  -4  -4   2 13320.1 618.857   8
  -4  -4   2 14582.9 642.337   7
   4   4  -2 13572.1 769.920  12
   4  -4  -2 13892.5 701.828  12
  -4  -4   2 13192.4 567.985  26
   4  -4  -2 12832.1 623.808  11
  -4  -4   1 26866.1 984.521  16
  -4   4   1 28657.5 1015.76  16
  -4   4   1 27702.4 874.812  26
   4   4  -1 28654.9 1129.31  12
   4  -4  -1 29138.2 1046.52  12
  -4  -4   1 29384.2 898.795  26
  -4  -4   1 28448.6 950.654   9
  -4  -4   0 1582.32 275.743   9
  -4   4   0 1757.84 254.193  16
  -4  -4   0 1860.11 226.511  26
  -4  -4   0 1791.30 260.409   8
  -4   4   0 1437.86 214.739  26
   4   4   0 1285.04 252.890  12
   4  -4   0 1713.84 260.955  12
   4  -4   0 1467.91 188.258  21
   4  -4   0 1683.25 235.422  10
  -4  -4  -1 124.660 158.601   8
  -4  -4  -1 242.396 140.282  26
  -4   4  -1 40.1631 139.462  26
   4  -4   1 142.238 178.066  12
   4   4   1 99.0391 214.436  12
   4  -4   1 271.103 126.823  21
   4  -4   1 174.478 160.643  10
  -4   4  -2 87156.9 1965.06  26
   4  -4   2 84217.8 2127.64  12
   4   4   2 80467.9 2196.39  12
  -4  -4  -2 82787.6 1945.34  26
   4  -4   2 81230.7 1872.76  22
   4  -4   2 83692.8 1967.61  10
   4  -4   3 227.560 159.303   2
  -4  -4  -3 243.787 172.810  14
  -4  -4  -3 163.541 146.279  26
  -4   4  -3 299.008 166.274  26
   4  -4   3 311.546 207.150  12
   4   4   3 216.716 191.589  12
   4  -4   3 181.703 131.192  22
   4  -4   3 436.564 173.902  10
   4  -4   4 62970.4 1627.44  18
   4  -4   4 64395.8 1625.61   2
  -4  -4  -4 67941.2 1614.19  14
   4   4   4 65551.8 1947.07  12
  -4   4  -4 66658.7 1698.94  26
   4  -4   4 60364.2 1599.86  22
   4  -4   4 64662.7 1669.09  10
  -4  -4  -5 113529. 2405.05  14
   4  -4   5 111289. 2532.58  10
   4  -4   5 108387. 2485.63  22
   4  -4   5 111708. 2481.66   2
   4  -4   6 25018.8 1031.18   1
   4   4   6 25001.5 1081.32   1
   4  -4   6 26508.7 840.610   3
   4  -4   6 23893.1 916.239  22
   4  -4   7 22226.4 799.403  13
   4  -4   7 21491.4 943.198   1
   4   4   7 22344.3 1002.46   1
   4  -4   7 21805.6 864.990  22
   4  -4   8 5795.86 380.380  13
   4   4   8 6666.25 448.329  13
   4  -4   8 6803.04 454.384  22
   4   4   9 290.258 171.286  13
   4  -4   9 42.7751 126.825  22
  -4   4 -10 4008.98 276.472  26
   4   4  10 4374.53 287.670  13
   4  -4  10 4570.83 305.734  22
   4  -4  11 284.378 92.1518  22
   4  -4  11 308.866 98.5303  21
  -4  -5  11 21.4580 88.0134   9
   4  -5 -11-12.0890 83.0595  11
  -4  -5  10 5430.81 344.201   9
   4  -5 -10 5183.49 344.964  11
  -4  -5   9 3395.77 326.301   9
   4  -5  -9 4382.65 359.226  11
  -4  -5   8-26.4634 189.401   9
  -4  -5   8 20.8511 140.181   7
   4  -5  -8-27.9194 172.485  11
  -4  -5   7 4593.96 417.816   9
  -4  -5   7 4088.31 358.742   7
   4  -5  -7 4623.23 412.363  11
  -4  -5   6 16382.9 767.559   9
  -4  -5   6 15028.4 600.516  17
  -4  -5   6 15270.6 726.415  16
  -4  -5   6 15574.1 648.128   8
  -4  -5   6 14153.5 672.309   7
   4  -5  -6 15444.1 818.303  12
   4  -5  -6 15357.6 755.149  11
  -4  -5   5 142.601 118.531  17
  -4   5   5 223.294 146.729  17
  -4  -5   5 28.4669 201.752   9
  -4  -5   5 134.096 149.676  16
  -4  -5   5 331.668 175.909   8
  -4  -5   5 24.9209 174.851   7
   4   5  -5 370.207 331.861  12
   4  -5  -5 137.111 141.668  12
   4  -5  -5 328.257 193.839  11
  -4  -5   4 4016.90 401.854   9
  -4  -5   4 4696.11 319.724  17
  -4   5   4 4183.98 329.139  17
  -4  -5   4 3626.90 345.991  16
  -4  -5   4 4513.49 371.130   8
  -4  -5   4 4465.56 389.700   7
   4   5  -4 4924.43 582.584  12
   4  -5  -4 3940.15 377.222  11
   4  -5  -4 3447.62 367.052  12
  -4  -5   3 49236.2 1437.54   9
  -4  -5   3 49285.8 1406.05  16
  -4   5   3 48778.0 1440.54  16
  -4  -5   3 49066.4 1363.62   8
   4   5  -3 51567.2 1776.43  12
   4  -5  -3 49132.4 1493.98  12
  -4  -5   2 27285.3 976.397   9
  -4  -5   2 27619.0 968.031  16
  -4   5   2 26604.4 970.918  16
   4   5  -2 29690.1 1197.77  12
  -4  -5   2 26195.6 922.496   8
   4  -5  -2 26606.6 1000.20  12
  -4  -5   1 2348.94 279.845  16
  -4   5   1 2133.71 281.928  16
  -4  -5   1 2009.37 283.316   8
  -4  -5   1 2231.67 226.253  26
   4  -5  -1 2013.28 285.939  12
   4   5  -1 2945.86 365.575  12
  -4  -5   1 2695.78 332.836   9
  -4  -5   0 1823.64 257.703  16
  -4   5   0 1796.46 259.629  16
  -4  -5   0 1700.79 217.196  26
   4  -5   0 1734.93 270.169  12
   4   5   0 1885.86 310.581  12
   4  -5   0 1554.53 203.295  21
  -4  -5  -1 137488. 2799.90  26
  -4  -5  -1 133692. 2859.89  14
   4  -5   1 140859. 3008.39  12
   4   5   1 134665. 3155.82  12
   4  -5   1 135356. 2819.54  21
  -4  -5  -2 202046. 3917.80  14
   4  -5   2 197582. 4060.05  12
   4   5   2 193432. 4236.23  12
  -4  -5  -2 197431. 3871.98  26
   4  -5   2 198678. 3906.26  22
   4  -5   2 198591. 3924.80  21
   4  -5   3 14111.0 707.100  18
   4  -5   3 14924.7 651.247   2
  -4  -5  -3 14945.0 652.917  14
   4  -5   3 13897.2 703.952  12
   4   5   3 13356.4 770.902  12
   4  -5   3 13977.5 635.414  22
   4  -5   3 15327.4 683.065  21
  -4  -5  -3 14414.1 633.932  26
   4  -5   4 31453.2 1066.62  18
   4  -5   4 32807.2 1058.26   2
  -4  -5  -4 32559.4 1025.34  14
   4  -5   4 31798.1 1048.46  22
  -4  -5  -4 31815.7 1039.02  26
   4  -5   5 40314.2 1247.18   2
   4  -5   5 40083.5 1294.05   1
  -4  -5  -5 43109.7 1211.90  14
  -4  -5  -5 41342.9 1254.03  26
   4  -5   5 41085.8 1262.65  22
   4  -5   6 2716.60 279.737   3
   4  -5   6 2409.35 255.818  13
   4  -5   6 2043.97 280.743  22
   4  -5   7 7153.82 401.067   3
   4   5   7 7331.96 458.967  13
   4  -5   7 7407.41 479.181  22
   4   5   8 578.620 188.797  13
   4  -5   8 374.308 159.198  22
   4   5   9 3315.62 268.548  13
   4  -5   9 4038.05 316.059  22
   4  -5  10 2380.30 215.869  22
   4  -5  10 2226.17 209.577  21
  -4  -6  11 307.056 86.5853   9
  -4  -6  10 160.732 123.422   9
  -4  -6   9 2830.78 283.947   9
  -4  -6   8 467.901 206.636   9
  -4  -6   7 7044.49 501.634   9
  -4  -6   6 14292.6 724.622   9
  -4  -6   5 6641.50 509.045   9
  -4  -6   5 8157.16 462.033   8
   4  -6  -5 7519.77 526.991  11
  -4  -6   4 1175.01 274.428   9
  -4  -6   4 779.661 214.333   8
  -4  -6   4 835.323 189.981  14
   4  -6  -4 1162.36 252.690  11
  -4  -6   3 11267.2 638.635   9
  -4  -6   3 11340.5 572.434   8
  -4  -6   3 11019.0 535.455  14
   4  -6  -3 11703.3 531.140  20
  -4  -6   2 38095.5 1157.23   8
  -4  -6   2 37077.4 1107.39  14
  -4  -6   2 38830.7 1235.29   9
  -4  -6   1 51721.3 1427.53   8
  -4  -6   1 51215.5 1388.79  14
   4  -6  -1 52552.0 1478.12  10
  -4  -6   1 52004.0 1495.56   9
  -4  -6   0 28249.4 952.701  14
   4  -6   0 28641.5 997.332  10
   4  -6   0 28579.5 926.076  21
   4  -6   1 192289. 3864.34  10
   4  -6   1 188635. 3790.87  21
   4  -6   2 23136.6 971.667  18
  -4  -6  -2 21788.3 830.216  14
   4  -6   2 21517.5 844.745  10
   4  -6   2 21970.3 837.974  21
   4  -6   3 15914.2 766.650  18
   4  -6   3 15704.4 706.197   2
  -4  -6  -3 16067.3 707.368  14
   4  -6   3 16623.0 724.449  22
  -4  -6  -3 16029.1 637.582  26
   4  -6   3 17241.7 742.415  10
   4  -6   3 16634.6 737.314  21
   4  -6   4 43218.8 1340.16  18
   4  -6   4 42730.2 1288.08   2
  -4  -6  -4 43660.2 1262.98  14
   4  -6   4 42668.6 1291.97  10
   4  -6   4 43370.9 1303.48  22
   4  -6   4 43725.4 1335.45  21
  -4  -6  -4 40904.2 1175.80  26
   4  -6   5 1288.40 240.004   2
   4  -6   5 2309.62 294.220  22
   4  -6   5 2110.10 296.024  21
   4  -6   5 1976.55 264.358   3
  -4  -6  -5 1748.35 235.167  26
   4  -6   6 7274.16 440.848   3
   4  -6   6 7955.89 503.864  22
   4  -6   6 8144.08 515.743  21
   4  -6   7 6849.25 399.719   3
   4  -6   7 7178.80 463.323  22
   4  -6   7 6112.69 445.176  21
   4  -6   8 1728.16 240.829  22
   4  -6   9 4799.76 318.014  22
   4  -6  10 165.478 96.2500  22
   4  -6  10 55.6228 81.1830  21
  -4  -7  10 1857.12 175.410   9
  -4  -7   9-16.7714 129.106   9
  -4  -7   8 193.676 172.567   9
   4  -7  -8 214.616 159.549  11
  -4  -7   7 2387.89 306.686   9
   4  -7  -7 2166.75 282.540  11
  -4  -7   6 7176.23 497.962   9
   4  -7  -6 6205.18 462.086  11
  -4  -7   5 1968.46 305.667   9
  -4  -7   4 3753.45 387.650   9
  -4  -7   4 3669.74 292.148  14
  -4  -7   3 1671.06 303.168   9
  -4  -7   3 2112.08 249.260  14
   4  -7  -3 1953.00 250.199  20
  -4  -7   2 136683. 2886.21  14
   4  -7  -2 138213. 3041.73  10
   4  -7  -2 143118. 2942.88  20
  -4  -7   2 139532. 3094.02   9
  -4  -7   1 99663.1 2263.76  14
   4  -7  -1 101089. 2366.89  10
  -4  -7   1 100741. 2415.66   9
  -4  -7   0 6923.72 462.359  14
   4  -7   0 6509.84 462.141  10
   4  -7   1 9396.16 629.363  18
   4  -7   1 8117.95 511.944  10
   4  -7   1 9095.36 514.534  21
   4  -7   2 19061.0 884.479  18
  -4  -7  -2 18866.3 780.623  14
   4  -7   2 17842.1 764.026  10
   4  -7   2 17607.9 764.736  21
   4  -7   3 7397.42 539.050  18
   4  -7   3 7740.65 498.443   2
  -4  -7  -3 7622.82 496.499  14
   4  -7   3 7622.22 479.465  10
   4  -7   3 8174.52 513.031  21
   4  -7   4 16946.3 797.828  18
   4  -7   4 15819.0 727.557   2
   4  -7   4 16676.6 726.132  10
   4  -7   4 17382.6 768.082  21
   4  -7   5 17694.3 762.193   2
   4  -7   5 16576.7 710.327   3
   4  -7   5 17261.8 765.984  22
   4  -7   5 18035.0 781.471  21
   4  -7   6 3486.03 315.592   3
   4  -7   6 4216.94 372.666  22
   4  -7   6 3520.10 347.256  21
   4  -7   7 3936.50 305.746   3
   4  -7   7 3672.66 326.645  22
   4  -7   7 3791.51 327.701  21
   4  -7   8 37.9444 99.8164   3
   4  -7   8 131.912 133.548  22
   4  -7   9-13.2271 93.7355  21
  -4  -8   9 37.4688 112.655   9
  -4  -8   8 1966.07 234.903   9
  -4  -8   7 385.122 184.566   9
  -4  -8   6 1488.31 261.092   9
  -4  -8   5 48665.7 1419.76   9
   4  -8  -5 46881.1 1262.99  24
  -4  -8   4 46966.6 1407.18   9
  -4  -8   3 15407.9 616.730  14
   4  -8  -3 15950.0 655.787   5
   4  -8  -3 17006.1 745.319  10
   4  -8  -3 15750.6 660.304  20
  -4  -8   3 16857.9 777.741   9
   4  -8  -2 11177.9 704.410  18
  -4  -8   2 9984.71 519.370  14
   4  -8  -2 10500.6 579.011  10
   4  -8  -2 10142.5 539.948  20
  -4  -8   2 10282.2 613.729   9
   4  -8  -1 16366.6 848.365  18
  -4  -8   1 15355.2 676.954  14
   4  -8  -1 15524.3 708.769  10
   4  -8  -1 16989.8 720.878  20
  -4  -8   0 163.044 173.132  14
   4  -8   0 128.640 165.116  20
   4  -8   0 123.362 158.344  10
   4  -8   1 16737.2 843.685  18
  -4  -8  -1 16049.4 722.068  14
   4  -8   1 17654.4 739.145  10
   4  -8   2 309.826 169.085  18
   4  -8   2 343.510 175.725   2
   4  -8   2 213.760 168.381  10
   4  -8   3 52878.4 1501.95   2
   4  -8   3 54126.3 1453.20  10
   4  -8   3 53508.4 1502.75  21
   4  -8   4 1398.73 249.497   2
   4  -8   4 1291.12 262.390  21
   4  -8   4 1498.51 247.669   3
   4  -8   5 1394.65 244.660   2
   4  -8   5 1468.60 249.786   3
   4  -8   5 1691.99 265.861  21
   4  -8   6 7126.24 418.558   3
   4  -8   6 7449.58 453.220  21
   4  -8   7 298.570 144.424   3
   4  -8   8 1095.25 136.527   3
   4  -9  -8 4999.92 262.917   5
   4  -9  -7 3298.95 260.504   5
   4  -9  -6 4132.58 306.835   5
   4  -9  -5 25359.8 802.631  24
   4  -9  -5 26602.3 845.788   5
   4  -9  -5 25727.3 853.062  10
   4  -9  -4 6018.79 399.210  24
   4  -9  -4 6068.87 382.373   5
   4  -9  -4 7183.63 436.035  10
   4  -9  -3 260.385 152.627   5
   4  -9  -3 283.574 163.646  10
   4  -9  -3 203.657 147.238  20
   4  -9  -2 18144.4 729.481  10
   4  -9  -2 18440.2 732.245  20
   4  -9  -1 358.488 174.476  20
   4  -9  -1 374.113 177.916  10
   4  -9   0 40357.5 1190.13  10
   4  -9   0 44057.4 1277.42  20
   4  -9   1 1477.66 236.401  10
   4  -9   1 928.840 223.066  20
   4  -9   2 5310.88 412.141   2
   4  -9   2 4757.38 353.378  10
   4  -9   2 4440.62 380.099  20
   4  -9   3 486.132 188.814   2
   4  -9   3 423.320 154.422  10
   4  -9   3 388.376 174.502   3
   4  -9   3 359.673 164.887  20
   4  -9   4 2392.65 287.751   2
   4  -9   4 2379.97 287.630   3
   4  -9   4 2190.71 262.380  20
   4  -9   5 83.6360 134.207   2
   4  -9   5 212.016 147.138   3
   4  -9   5 231.983 137.027  20
   4  -9   6 164.667 139.089   3
   4  -9   6 201.498 112.059  20
   4  -9   7 5182.77 288.577   3
   4 -10  -7 4602.57 224.060   5
   4 -10  -6 3182.93 223.912   5
   4 -10  -5 2827.40 228.473  24
   4 -10  -5 3022.01 240.409   5
   4 -10  -4 2056.74 226.166  24
   4 -10  -4 1975.06 206.396   5
   4 -10  -3 5797.15 375.575  24
   4 -10  -3 5258.07 315.433   5
   4 -10  -2 107.958 131.638  24
   4 -10  -2 120.033 144.590  20
   4 -10  -1 8242.11 469.674  20
   4 -10   0 511.766 178.597  20
   4 -10   1 5225.67 385.663   2
   4 -10   1 5162.69 380.995  20
   4 -10   2 153.053 158.031   2
   4 -10   2 129.064 153.972  20
   4 -10   3 4150.26 336.086   2
   4 -10   3 3705.86 311.666   3
   4 -10   4 3512.19 291.595   3
   4 -10   4 3395.55 282.323  20
   4 -10   4 3634.49 301.058   2
   4 -10   5 15.4735 124.060   3
   4 -10   5-29.1664 100.197  20
   4 -10   6 7956.44 360.326   3
   4 -10   7-47.4667 73.9561   3
   4 -11  -5 290.262 81.7993   5
   4 -11  -4 615.586 130.839  24
   4 -11  -3 4848.16 302.386  24
   4 -11  -2-17.0110 113.086  24
   4 -11  -1 35.3974 113.577  24
   4 -11   0 1926.28 225.711   2
   4 -11   0 1850.20 204.426   3
   4 -11   0 1553.58 213.162  20
   4 -11   1 870.884 178.733   2
   4 -11   1 1052.94 174.343  24
   4 -11   1 796.831 167.476   3
   4 -11   1 860.214 169.131  20
   4 -11   2 320.825 140.599   2
   4 -11   2 144.252 108.224  24
   4 -11   2 212.375 132.568   3
   4 -11   2 67.8532 126.113  20
   4 -11   3 8416.46 407.420   2
   4 -11   4 296.415 124.651   3
   4 -11   4 290.515 114.033  20
   4 -11   5 348.711 107.530   3
   4 -11   5 127.178 77.3221  20
   4 -11   6 13.8468 64.7190   3
   4 -12  -4 1631.69 132.989   2
   4 -12  -3-10.0016 80.8124  24
   4 -12  -2 34.6521 91.8837  24
   4 -12   0 248.511 103.473  24
   4 -12   1 116.177 87.9446  24
   4 -12   3 208.824 82.9435   3
  -5   0  10 15565.4 604.525   7
  -5   0   9-159.171 180.880   7
   5   0  -9 252.321 165.774  11
  -5   0   8 120035. 2588.57   7
   5   0  -8 101097. 2487.76  11
  -5   0   7 47.7062 158.572  17
  -5   0   7 232.107 223.345   7
   5   0  -7-58.1987 154.318  11
  -5   0   6 171988. 3522.78  17
  -5   0   6 169856. 3811.19  16
  -5   0   6 170684. 3657.13   7
   5   0  -6 177227. 4213.28  12
   5   0  -6 164142. 3603.01  11
  -5   0   5-24.2955 163.337  17
  -5   0   5 72.9882 167.605  16
  -5   0   5 28.9848 190.484   7
   5   0  -5-101.952 169.439  12
   5   0  -5 165.723 156.589  11
   5   0  -4 19336.6 1034.42  12
  -5   0   4 20671.3 946.024  16
  -5   0   4 17805.9 800.483   7
  -5   0   3 72.6342 162.771  16
  -5   0   3 26.0037 172.868   7
   5   0  -3-44.2969 153.786  12
  -5   0   2 395.381 187.374  16
  -5   0   2 828.741 208.890   7
  -5   0   2 516.995 183.179  26
   5   0  -2 377.586 192.870  12
  -5   0   1-106.852 171.189  16
  -5   0   1 45.7823 170.138   7
  -5   0   1 24.7248 144.485  26
   5   0  -1 40.6088 195.180  12
  -5   0   0 279.230 164.928  26
   5   0   0 238.794 191.337  12
  -5   0  -1-61.9739 156.309   8
  -5   0  -1 26.2912 153.642  26
   5   0   1 200.339 188.350  12
   5   0   1 100.560 135.214  10
  -5   0  -2 34895.4 1006.63   8
   5   0   2 34411.0 1361.84  12
   5   0   2 33145.7 1016.04  10
  -5   0  -2 32311.4 1123.16  26
  -5   0  -3 57.7874 168.847  26
   5   0   3-42.1862 126.836  10
  -5   0  -4 29557.6 1102.57  26
  -5   0  -5-127.183 185.818  26
  -5   0  -9 68.0202 134.437  26
  -5   0 -10 80.8978 111.173  26
  -5  -1  11 2280.84 179.962   7
  -5   1  11 2459.31 198.464   7
  -5   1  10 340.260 146.791   7
   5  -1 -10 368.308 133.439  11
  -5   1   9 70744.7 1736.24   7
   5  -1  -9 68197.6 1712.38  11
  -5  -1   8 26.5407 195.462   7
  -5   1   8 78.6927 194.960   7
   5  -1  -8-52.6461 158.285  11
  -5   1   7 7761.81 483.538  17
  -5  -1   7 8385.15 560.732   7
  -5   1   7 7667.89 532.627   7
   5  -1  -7 8386.39 534.508  11
  -5   1   6 34877.5 1107.08  17
  -5  -1   6 34344.6 1285.40  16
  -5   1   6 33032.1 1262.13  16
  -5  -1   6 33070.0 1183.07   7
  -5   1   6 34185.6 1176.29   7
   5   1  -6 34707.9 1572.53  12
   5  -1  -6 31985.5 1414.09  12
   5  -1  -6 35125.1 1183.71  11
  -5   1   5 101337. 2358.53  17
  -5   1   5 103769. 2630.25  16
  -5  -1   5 104682. 2503.31   7
  -5   1   5 104391. 2465.01   7
   5   1  -5 109836. 3056.53  12
   5  -1  -5 101439. 2841.64  12
   5  -1  -5 106285. 2469.56  11
  -5   1   4 16639.1 844.135  16
  -5  -1   4 15556.0 754.293   7
  -5   1   4 16453.7 756.691   7
   5  -1  -4 17834.1 762.223  11
   5  -1  -4 16060.2 920.151  12
   5   1  -4 17508.0 1006.93  12
   5  -1  -3 57878.3 1885.20  12
  -5   1   3 56556.3 1759.13  16
  -5  -1   3 58136.6 1619.48   7
  -5   1   3 58357.8 1576.49   7
  -5   1   2 43019.4 1455.79  16
  -5  -1   2 42307.6 1288.66   7
  -5   1   2 42961.2 1253.62   7
   5   1  -2 44980.5 1596.13  12
   5  -1  -2 41981.0 1528.01  12
  -5   1   2 43360.9 1289.72  26
  -5   1   1 30211.3 1180.05  16
  -5   1   1 32900.1 1002.52   7
   5  -1  -1 29274.1 1224.24  12
  -5   1   1 30663.8 1042.06  26
   5   1  -1 29433.6 1250.83  12
   5  -1  -1 29958.5 977.576  10
  -5  -1   0 41291.2 1213.78   8
   5   1   0 43095.0 1523.88  12
   5  -1   0 41641.7 1488.90  12
  -5   1   0 40632.1 1261.32  26
   5  -1   0 40510.4 1178.28  10
  -5  -1  -1 30375.9 972.460   8
  -5   1  -1 29618.8 930.447   8
  -5   1  -1 29723.3 1039.72  26
   5  -1   1 30829.9 1252.63  12
   5   1   1 31133.0 1255.51  12
   5  -1   1 29661.9 960.112  10
  -5  -1  -2-20.4322 143.358   8
  -5   1  -2 328.402 186.032  26
   5  -1   2 40.7808 220.105  12
   5   1   2 374.654 243.275  12
   5  -1   2 152.006 147.620  10
   5  -1   3 4742.29 507.626  12
   5   1   3 4760.02 509.520  12
   5  -1   3 3569.71 332.986  10
  -5   1  -3 4280.14 393.361  26
   5  -1   4 3682.85 468.207  12
   5   1   4 4104.16 490.869  12
  -5   1  -4 3434.06 365.631  26
   5  -1   4 4520.57 363.671  10
  -5   1  -5 11927.0 670.955  26
  -5   1  -6 2515.11 331.573  26
   5  -1   8 4060.87 343.761  13
   5   1   8 3802.64 352.322  13
  -5   1  -8 3615.98 357.720  26
   5  -1   9 4773.40 334.593  13
   5   1   9 4665.68 339.415  13
  -5  -1  -9 5126.99 378.099  26
  -5   1  -9 4736.46 361.067  26
   5  -1  10 2697.54 217.747  13
   5   1  10 3273.55 240.930  13
  -5  -1 -10 2888.83 247.420  26
  -5   1 -10 2966.28 241.872  26
  -5   2  11 4104.12 231.197   7
  -5  -2  10 228.966 130.864   7
  -5   2  10 442.251 146.937   7
   5  -2 -10 520.317 137.330  11
  -5  -2   9 8647.34 487.906   7
  -5   2   9 8430.49 478.209   7
   5  -2  -9 8406.80 475.743  11
  -5   2   8 1195.66 250.205   7
   5  -2  -8 889.610 207.624  11
  -5  -2   7 40.3691 150.021   9
  -5  -2   7-45.0932 141.112  17
  -5   2   7-23.0465 147.894  17
   5  -2  -7-28.0161 156.329  11
  -5  -2   6 89040.3 2075.02  17
  -5   2   6 89376.6 2087.16  17
  -5  -2   6 87753.2 2320.41  16
  -5   2   6 91153.8 2354.01  16
  -5  -2   6 89725.2 2222.58   7
  -5   2   6 84282.6 2147.47   7
   5  -2  -6 87387.7 2514.21  12
   5  -2  -6 91008.7 2211.37  11
  -5  -2   5 113194. 2493.16  17
  -5   2   5 110064. 2487.40  17
  -5  -2   5 115528. 2768.57  16
  -5   2   5 109875. 2750.61  16
   5  -2  -5 108651. 2930.03  12
  -5  -2   5 112995. 2643.28   7
  -5   2   5 112286. 2576.23   7
   5   2  -5 104510. 3155.41  12
   5  -2  -5 115043. 2631.06  11
  -5  -2   4 210.605 157.530  16
  -5   2   4 568.145 188.484  16
  -5  -2   4 685.073 241.187   7
  -5   2   4 381.958 192.842   7
   5   2  -4 539.496 247.904  12
   5  -2  -4 1039.22 287.972  12
   5  -2  -4 549.718 191.019  11
  -5  -2   3 153611. 3493.47  16
  -5   2   3 153057. 3499.49  16
  -5  -2   3 154212. 3314.01   7
  -5   2   3 152015. 3209.15   7
   5  -2  -3 157549. 3652.86  12
   5   2  -3 155964. 3795.04  12
  -5  -2   2 47764.8 1550.90  16
  -5   2   2 49152.1 1565.97  16
   5   2  -2 44939.3 1668.86  12
  -5  -2   2 47937.9 1405.13   7
  -5   2   2 46682.0 1300.80   7
   5  -2  -2 47215.5 1624.96  12
  -5  -2   2 49216.6 1372.31  26
  -5   2   2 48438.5 1372.77  26
  -5  -2   1 11564.7 697.495  16
  -5   2   1 13943.4 758.700  16
  -5  -2   1 13262.3 643.113   8
   5   2  -1 13606.6 814.233  12
   5  -2  -1 12521.3 760.683  12
  -5  -2   1 11906.4 610.902  26
  -5   2   1 13389.5 644.724  26
   5  -2  -1 13350.9 626.663  10
  -5  -2   0 21446.8 830.317   8
   5   2   0 24042.3 1088.41  12
   5  -2   0 20907.0 1007.94  12
  -5  -2   0 22691.9 863.568  26
  -5   2   0 22228.5 861.105  26
   5  -2   0 21726.1 818.481  10
  -5  -2  -1 25401.1 896.654   8
  -5   2  -1 27867.1 989.098  26
   5  -2   1 27407.2 1164.23  12
   5   2   1 28101.6 1200.82  12
  -5  -2  -1 26759.1 974.278  26
   5  -2   1 25514.9 906.003  10
  -5  -2  -2 19367.0 753.550   8
   5  -2   2 18471.4 955.984  12
   5   2   2 19540.9 995.711  12
  -5  -2  -2 17997.3 795.020  26
  -5   2  -2 20203.3 836.985  26
   5  -2   2 18509.3 762.562  10
  -5  -2  -3 3416.25 349.864  26
  -5   2  -3 3429.12 356.979  26
   5  -2   3 3430.18 445.835  12
   5   2   3 2970.61 433.023  12
   5  -2   3 3684.23 335.736  10
  -5  -2  -4 997.060 211.114  14
  -5  -2  -4 1114.23 254.768  26
  -5   2  -4 1147.91 240.136  26
   5  -2   4 715.002 283.176  12
   5   2   4 530.017 266.034  12
   5  -2   4 935.172 207.296  10
  -5  -2  -5 8108.98 426.869  14
  -5  -2  -5 7854.91 541.177  26
  -5   2  -5 7302.58 518.779  26
  -5  -2  -6 4191.33 413.026  26
  -5   2  -6 3950.97 392.296  26
  -5  -2  -7 2587.93 319.876  26
  -5   2  -7 2985.68 334.455  26
   5  -2   7 2471.16 244.798  22
   5  -2   8 481.381 187.568  13
   5   2   8 622.210 200.631  13
  -5  -2  -8 157.394 157.826  26
  -5   2  -8 196.729 155.957  26
   5  -2   8 304.369 123.429  22
   5  -2   9 5105.31 326.623  13
   5   2   9 5439.68 349.532  13
  -5   2  -9 5499.81 367.211  26
   5  -2   9 4780.54 276.858  22
  -5  -2  -9 5917.29 391.747  26
   5   2  10 8238.75 358.702  13
  -5   2 -10 8761.89 378.278  26
  -5  -2 -10 9526.65 412.912  26
  -5   3  11-37.2769 70.8858   7
  -5   3  10 1631.26 192.266   7
  -5  -3   9 84.2359 116.883   9
  -5  -3   9 112.358 152.474   7
  -5   3   9 112.581 155.073   7
   5  -3  -9 39.4784 118.703  11
  -5  -3   8 1086.21 203.875   9
  -5  -3   8 1057.88 221.803   7
  -5   3   8 1201.66 226.858   7
   5  -3  -8 1190.57 230.483  11
  -5  -3   7 240.691 175.506   9
  -5  -3   7 313.116 162.127  17
  -5  -3   7 366.744 182.404   8
  -5  -3   7 214.047 183.902   7
   5  -3  -7 410.129 185.918  11
  -5  -3   6 9552.56 533.754   9
  -5  -3   6 9111.75 501.352  17
  -5   3   6 8440.39 488.488  17
  -5   3   6 8403.50 526.620   7
   5  -3  -6 9116.57 560.628  11
  -5  -3   5 1538.77 277.901   9
  -5  -3   5 1523.86 233.575  17
  -5   3   5 1546.63 240.530  17
  -5  -3   5 1453.41 274.176  16
  -5   3   5 1987.61 313.511  16
  -5   3   5 1156.46 244.182   7
   5   3  -5 999.463 328.035  12
   5  -3  -5 1314.41 298.438  12
   5  -3  -5 1651.88 273.531  11
  -5  -3   4 309.242 217.206   9
  -5   3   4 114.708 143.604  17
  -5  -3   4 135.210 169.400  16
  -5   3   4 104.070 155.497  16
  -5  -3   4 226.975 223.903   7
  -5   3   4 23.6290 167.465   7
   5   3  -4 58.5931 211.737  12
   5  -3  -4 455.348 215.581  12
  -5  -3   3 86537.2 2241.27  16
  -5   3   3 82863.9 2222.15  16
  -5  -3   3 84278.2 2100.66   7
   5   3  -3 87088.7 2595.87  12
   5  -3  -3 83003.6 2327.61  12
  -5  -3   3 82194.7 1997.90   9
  -5  -3   2 270163. 5501.50  16
  -5   3   2 270988. 5517.65  16
  -5  -3   2 269003. 5260.22   8
   5   3  -2 281579. 5875.78  12
   5  -3  -2 272504. 5622.27  12
  -5  -3   2 276183. 5243.59  26
  -5  -3   2 273611. 5191.88   9
  -5  -3   1 14285.3 763.164  16
  -5   3   1 14295.3 770.563  16
  -5  -3   1 12974.2 648.722   8
  -5  -3   1 15021.7 672.087  26
  -5   3   1 15104.2 677.481  26
   5   3  -1 13212.3 830.868  12
   5  -3  -1 14164.5 804.534  12
   5  -3  -1 13792.5 667.638  10
  -5  -3   0 70175.6 1981.14  16
  -5   3   0 71948.3 2006.36  16
  -5  -3   0 70653.8 1789.16   8
  -5  -3   0 69830.0 1788.00  26
   5  -3   0 70208.6 2045.21  12
   5   3   0 68451.0 2112.26  12
  -5   3   0 73970.6 1821.51  26
   5  -3   0 71150.4 1800.31  10
  -5  -3  -1 47111.0 1327.10   8
   5  -3   1 45491.9 1560.58  12
   5   3   1 45883.0 1620.57  12
  -5  -3  -1 44843.8 1342.11  26
  -5   3  -1 47042.7 1367.07  26
   5  -3   1 45394.8 1327.40  10
  -5  -3  -2 2328.38 293.347  26
  -5   3  -2 2191.69 299.006  26
   5  -3   2 1896.79 359.294  12
   5   3   2 2304.74 376.886  12
   5  -3   2 1753.47 220.441  21
   5  -3   2 2185.38 287.953  10
  -5   3  -3 30321.6 1064.97  26
   5  -3   3 29327.6 1223.98  12
   5   3   3 28729.1 1251.35  12
  -5  -3  -3 28558.7 1051.27  26
   5  -3   3 29780.3 1019.95  10
  -5  -3  -4 498.635 194.334  14
  -5  -3  -4 553.164 198.010  26
  -5   3  -4 254.101 185.670  26
   5  -3   4 279.267 222.719  12
   5   3   4 479.401 262.153  12
   5  -3   4 423.070 172.931  10
  -5  -3  -5 6047.97 391.846  14
  -5  -3  -5 6810.19 493.092  26
  -5   3  -5 7158.50 493.871  26
   5  -3   5 6136.67 385.437  22
  -5  -3  -6 30865.0 1112.25  26
  -5   3  -6 33236.2 1115.04  26
   5  -3   6 30636.6 957.053  22
  -5  -3  -7 29436.6 1044.12  26
  -5   3  -7 28286.7 998.262  26
   5  -3   7 28364.9 883.989  22
   5  -3   8 103.932 144.228  13
   5   3   8 375.186 181.398  13
  -5  -3  -8 70.5856 149.158  26
  -5   3  -8 85.3043 135.201  26
   5  -3   8 241.241 120.646  22
   5   3   9 4841.28 311.319  13
  -5  -3  -9 4386.77 317.352  26
  -5   3  -9 4629.95 308.602  26
   5  -3   9 4800.58 273.095  22
  -5  -3 -10 1396.44 153.743  26
   5  -3  10 1657.04 168.312  21
  -5  -4  10 383.414 92.8211   9
  -5   4  10 516.078 113.912   7
  -5  -4   9 687.527 147.249   9
  -5  -4   9 644.869 154.295   7
  -5   4   9 653.268 153.944   7
   5  -4  -9 771.588 166.186  11
  -5  -4   8 3277.10 296.094   9
  -5  -4   8 2367.91 268.714   7
  -5   4   8 2331.21 265.527   7
   5  -4  -8 2676.58 289.935  11
  -5  -4   7 427.634 195.411   9
  -5  -4   7 376.528 172.075   8
  -5  -4   7 169.167 176.397   7
  -5   4   7 372.398 170.130   7
   5  -4  -7 235.689 153.119  11
  -5  -4   6 17393.8 743.050   9
  -5  -4   6 17612.1 679.754  17
  -5   4   6 16535.8 680.931  17
  -5  -4   6 17618.6 727.719   8
  -5  -4   6 17755.5 778.781   7
  -5   4   6 17730.7 723.317   7
   5  -4  -6 16418.7 767.322  11
  -5  -4   5 128.285 197.510   9
  -5  -4   5 82.4386 130.637  17
  -5   4   5 86.9616 141.207  17
  -5  -4   5-62.7497 166.387  16
  -5   4   5 198.384 168.966  16
  -5  -4   5 49.8332 176.576   8
  -5  -4   5 219.814 206.071   7
  -5   4   5 44.6456 151.736   7
   5   4  -5-75.8653 294.471  12
   5  -4  -5-38.9009 150.996  12
   5  -4  -5 203.311 162.070  11
  -5  -4   4 3408.58 355.428   9
  -5  -4   4 3035.06 290.702  17
  -5   4   4 3354.48 315.688  17
  -5  -4   4 3611.20 388.912  16
  -5   4   4 3940.49 402.103  16
  -5  -4   4 3524.20 358.767   8
   5   4  -4 3562.41 553.612  12
   5  -4  -4 2829.78 392.459  12
  -5  -4   3 45942.8 1474.98  16
  -5   4   3 47558.1 1500.33  16
   5  -4  -3 49196.8 1608.68  12
  -5  -4   3 46253.7 1381.72   8
   5   4  -3 49856.9 1882.41  12
  -5  -4   3 45343.1 1372.16   9
  -5  -4   2 51834.5 1580.69  16
  -5   4   2 54415.8 1627.17  16
   5  -4  -2 49158.5 1623.50  12
   5   4  -2 50491.3 1839.70  12
  -5  -4   2 49322.2 1444.62   9
  -5  -4   1 26325.2 1053.98  16
  -5   4   1 24230.5 1031.78  16
  -5  -4   1 25405.9 939.000   8
   5   4  -1 26420.4 1213.65  12
   5  -4  -1 24604.1 1069.42  12
  -5  -4   1 26410.8 913.633  26
  -5   4   1 26627.3 925.825  26
   5  -4  -1 25110.7 958.501  10
  -5  -4   0 104521. 2581.35  16
  -5   4   0 106080. 2612.42  16
  -5  -4   0 105985. 2410.43   8
   5  -4   0 107273. 2654.84  12
   5   4   0 106680. 2821.69  12
  -5  -4   0 102805. 2357.43  26
  -5   4   0 105624. 2374.83  26
   5  -4   0 102266. 2430.36  10
  -5   4  -1 101512. 2566.42  16
  -5  -4  -1 101674. 2363.91   8
   5  -4   1 103160. 2612.95  12
   5   4   1 100749. 2737.64  12
  -5  -4  -1 105165. 2371.91  26
  -5   4  -1 106001. 2370.77  26
   5  -4   1 101410. 2380.54  10
   5  -4   2 65634.1 1640.17   2
   5  -4   2 70033.9 1985.38  12
   5   4   2 68217.1 2082.84  12
  -5  -4  -2 67971.2 1760.71  26
  -5   4  -2 71633.1 1776.81  26
   5  -4   2 65803.0 1755.25  10
   5  -4   2 68138.9 1649.80  21
   5  -4   3 85915.3 2183.34  18
   5  -4   3 89344.9 2043.11   2
  -5  -4  -3 89449.2 2080.62  14
   5  -4   3 86353.0 2354.39  12
   5   4   3 86037.9 2474.05  12
  -5  -4  -3 93476.8 2187.76  26
  -5   4  -3 90575.3 2158.71  26
   5  -4   3 89169.7 2156.55  10
   5  -4   3 91408.2 2079.10  21
  -5  -4  -4 5540.76 402.195  14
  -5  -4  -4 4677.08 401.889  26
  -5   4  -4 4951.06 398.054  26
   5  -4   4 5499.63 416.805  10
   5  -4   4 5074.72 355.637  22
   5  -4   4 5552.80 404.395  21
   5  -4   4 4437.09 356.738   2
  -5  -4  -5 2511.69 276.831  14
  -5  -4  -5 2584.91 311.685  26
  -5   4  -5 2176.00 284.374  26
   5  -4   5 1577.57 223.885  22
  -5  -4  -6 5693.49 423.772  26
  -5   4  -6 5279.98 398.541  26
   5  -4   6 4990.82 355.153  22
   5   4   7 17871.4 707.997  13
  -5  -4  -7 18087.8 742.765  26
  -5   4  -7 17478.5 696.037  26
   5  -4   7 17523.3 657.196  22
   5   4   8 2398.53 251.063  13
  -5   4  -8 2059.83 214.923  26
  -5  -4  -8 1786.77 237.560  26
   5  -4   8 2147.31 214.170  22
   5  -4   8 1758.41 227.489  21
   5   4   9 158.785 117.471  13
   5  -4   9 260.542 93.6913  22
   5  -4   9 234.752 119.515  21
   5  -4  10 2594.77 178.849  21
  -5  -5   9 1732.21 190.208   9
  -5   5   9 1298.74 160.375   7
  -5  -5   8 648.739 182.652   9
  -5   5   8 540.068 146.858   7
  -5  -5   7 615.372 206.700   9
  -5   5   7 227.347 140.331   7
  -5  -5   6 790.788 228.824   9
  -5  -5   6 997.580 207.375   8
  -5  -5   5 9406.32 561.102   9
  -5  -5   5 8618.64 439.412  17
  -5   5   5 8021.51 446.002  17
  -5  -5   5 8603.91 497.388   8
  -5  -5   4 1808.14 292.632   9
  -5  -5   4 1823.70 220.990  17
  -5   5   4 1756.84 234.994  17
  -5  -5   4 1346.73 247.369   8
  -5  -5   3 2871.68 269.035  17
  -5   5   3 2656.28 271.205  17
  -5  -5   3 2522.99 347.823   9
  -5  -5   3 2815.25 324.925  16
  -5  -5   3 2449.70 311.912   8
  -5  -5   2 920.424 256.165   9
  -5  -5   2 738.058 209.475  16
  -5  -5   2 551.053 208.783   8
   5  -5  -2 603.765 223.230  12
   5  -5  -2 446.492 207.674  10
  -5  -5   1 122.123 143.532  16
   5  -5  -1 229.938 191.968  12
   5   5  -1 96.0487 180.097  12
   5  -5  -1 82.0008 168.878  10
  -5  -5   0 75881.3 2042.43  16
  -5  -5   0 76649.6 1941.74   8
   5  -5   0 77217.1 2079.94  12
   5   5   0 80200.5 2348.62  12
  -5  -5   0 81250.1 1870.15  26
   5  -5   0 77230.7 1972.91  10
  -5  -5  -1 144669. 3209.64  16
  -5  -5  -1 139698. 2997.59  14
   5   5   1 136291. 3421.99  12
  -5  -5  -1 145679. 2984.26  26
   5  -5   1 144134. 3094.84  10
   5  -5   1 139681. 2897.55  21
   5  -5   2 600.649 189.382   2
  -5  -5  -2 728.067 210.707  14
  -5  -5  -2 505.138 179.936  26
   5   5   2 727.798 284.738  12
   5  -5   2 344.014 149.545  21
   5  -5   2 527.125 209.837  10
   5  -5   3 5755.50 456.825  18
   5  -5   3 6656.16 424.758   2
  -5  -5  -3 6213.84 436.598  14
  -5  -5  -3 6206.83 423.467  26
   5  -5   3 5856.63 441.234  10
   5  -5   3 6481.26 428.759  21
  -5  -5  -4 154783. 3183.59  14
  -5  -5  -4 152106. 3226.37  26
   5  -5   4 157396. 3293.05  10
   5  -5   4 154272. 3242.09  21
   5  -5   4 156667. 3195.95   2
  -5  -5  -5 4602.53 346.917  14
   5  -5   5 5150.34 344.795   3
  -5  -5  -5 4207.31 355.170  26
   5  -5   5 4557.37 342.413  22
   5  -5   5 4707.91 394.871  21
  -5  -5  -6 23731.2 838.313  26
   5  -5   6 23192.0 805.120  22
   5  -5   6 25038.1 889.760  21
   5   5   7 267.061 154.555  13
   5  -5   7 177.160 110.919  22
   5  -5   7 124.635 128.366  21
   5   5   8 789.256 152.195  13
   5  -5   8 1313.61 173.876  22
   5  -5   8 1377.31 192.165  21
   5  -5   9 1209.20 153.218  21
  -5  -6   9 2134.33 182.916   9
  -5  -6   8 128.335 146.484   9
  -5  -6   7 913.281 210.937   9
  -5  -6   6 2234.61 292.030   9
  -5  -6   5 3194.76 295.443   8
  -5  -6   5 3185.99 346.625   9
  -5  -6   4 1806.64 288.373   9
  -5  -6   4 1509.63 239.515   8
  -5  -6   4 1384.92 212.795  14
  -5  -6   3 12521.0 617.086   8
  -5  -6   3 13584.4 596.744  14
   5  -6  -3 12523.9 664.378  10
  -5  -6   3 14187.0 696.038   9
  -5  -6   2 1338.27 246.756   8
  -5  -6   2 739.825 213.100  14
   5  -6  -2 920.285 190.829  20
   5  -6  -2 776.363 236.285  10
  -5  -6   1 32741.5 1046.06  14
   5  -6  -1 31886.6 1114.91  10
  -5  -6  -1 46579.3 1325.82  14
  -5  -6  -1 46695.5 1221.07  26
   5  -6   2 8763.77 591.629  18
   5  -6   2 9730.70 522.005   2
  -5  -6  -2 9493.92 532.946  14
  -5  -6  -2 9317.62 465.974  26
   5  -6   2 8967.06 494.457  21
   5  -6   3 95177.9 2175.14   2
  -5  -6  -3 93392.7 2170.59  14
   5  -6   3 95423.2 2187.63  21
  -5  -6  -4 23047.2 836.191  14
   5  -6   4 23407.1 861.396  21
   5  -6   4 23517.7 842.640   2
   5  -6   5 27328.6 867.632   3
   5  -6   5 27915.7 945.375  21
   5  -6   6 4914.43 308.657   3
   5  -6   6 5764.72 386.619  21
   5  -6   7 15809.1 616.769  21
   5  -6   8 183.510 115.839  21
   5  -6   9 92.6262 74.8571  21
   5  -7  -9 155.818 81.8180  10
  -5  -7   8 521.377 140.957   9
  -5  -7   7 1870.29 235.103   9
  -5  -7   6 294.525 176.466   9
  -5  -7   5 379.039 222.807   9
  -5  -7   4 12123.8 639.245   9
  -5  -7   3 16006.2 623.185  14
  -5  -7   2 2509.40 278.110  14
   5  -7  -2 2884.48 331.377  10
   5  -7  -2 2889.07 272.541  20
  -5  -7   1 10703.1 556.020  14
   5  -7  -1 11658.2 614.171  10
   5  -7  -1 11591.4 557.699  20
  -5  -7   0 12123.0 594.577  14
   5  -7   0 11309.3 606.297  10
   5  -7   1 42699.7 1255.65   2
   5  -7   1 44584.8 1305.98  10
   5  -7   2 1470.31 243.722   2
  -5  -7  -2 1716.47 262.104  14
   5  -7   2 1172.19 229.501  10
   5  -7   3 3955.99 334.688   2
  -5  -7  -3 3501.40 339.186  14
   5  -7   3 4359.23 357.372  10
   5  -7   3 4194.75 346.605  21
   5  -7   4 33309.2 1041.19  21
   5  -7   4 33719.4 1032.83   2
   5  -7   5 2953.41 269.006   3
   5  -7   5 2886.76 281.433  21
   5  -7   6 177.716 115.519   3
   5  -7   6 383.357 147.561  21
   5  -7   7 20955.2 676.798  21
   5  -7   8 14258.8 468.682  21
   5  -8  -8 98.9937 69.1908  10
   5  -8  -7 1649.08 182.811  10
  -5  -8   6 1164.44 202.483   9
   5  -8  -6 1092.11 184.858  10
   5  -8  -5 13.0203 94.9970  24
   5  -8  -5-57.9665 144.911  10
   5  -8  -4 8021.04 463.612  10
   5  -8  -3 21608.2 814.288  10
  -5  -8   2 19225.0 692.146  14
   5  -8  -2 20275.4 792.393  10
   5  -8  -2 19943.3 694.754  20
  -5  -8   1 6205.66 397.338  14
   5  -8  -1 7130.19 449.965  10
   5  -8  -1 6583.14 403.158  20
  -5  -8   0 13329.5 605.261  14
   5  -8   0 14038.1 643.737  10
   5  -8   0 14454.0 631.470  20
   5  -8   1-44.2923 150.533   2
   5  -8   1-44.4974 156.083  10
   5  -8   1 160.644 132.123  20
   5  -8   2 3542.98 308.264   2
   5  -8   2 3431.56 319.421  10
   5  -8   3 4217.63 330.870   2
   5  -8   3 4171.23 326.244  10
   5  -8   4-55.9783 125.448   2
   5  -8   4-36.0785 137.686   3
   5  -8   5 2459.24 229.931   3
   5  -8   6 19970.5 592.759   3
   5  -8   7 10370.0 369.080  20
   5  -9  -5 163.313 125.035  10
   5  -9  -4 7290.59 365.919  24
   5  -9  -4 8868.20 421.012  10
   5  -9  -3 2828.15 264.424  10
   5  -9  -2 9480.98 468.901  10
   5  -9  -2 9257.44 422.644  20
   5  -9  -1 1496.22 212.078  10
   5  -9  -1 1856.39 215.314  20
   5  -9   0 652.573 173.167   2
   5  -9   0 767.780 177.064  10
   5  -9   0 702.148 171.566  20
   5  -9   1 2697.30 274.352   2
   5  -9   1 2297.60 244.281  10
   5  -9   1 3010.05 281.111  20
   5  -9   2 166.920 135.385   2
   5  -9   2 331.437 153.179  10
   5  -9   2 289.366 139.480  20
   5  -9   3 1065.90 178.896   2
   5  -9   3 1554.67 212.791   3
   5  -9   3 1728.12 215.410  20
   5  -9   4 1094.49 170.439   2
   5  -9   4 985.292 162.950   3
   5  -9   4 903.670 168.094  20
   5  -9   5 14248.5 489.144   3
   5  -9   5 14321.4 505.803  20
   5  -9   6 1931.58 147.205   3
   5  -9   6 2490.81 176.193  20
   5 -10  -4-47.7489 70.3346  24
   5 -10  -3 2506.91 207.718  24
   5 -10  -2-60.3640 117.155  24
   5 -10  -1 390.538 137.601   2
   5 -10  -1 485.157 140.577  24
   5 -10  -1 527.010 123.627  20
   5 -10   0 4420.34 298.711   2
   5 -10   0 3936.83 272.516  20
   5 -10   1 595.853 150.977   2
   5 -10   1 322.187 128.847  20
   5 -10   2 15354.5 549.850   2
   5 -10   2 15270.7 542.367   3
   5 -10   2 14734.0 547.424  20
   5 -10   3 7284.14 343.636   3
   5 -10   3 6605.25 338.251  20
   5 -10   3 6930.90 339.669   2
   5 -10   4 1065.66 141.387   3
   5 -10   5 1544.28 129.215   3
   5 -11  -3 213.457 75.4924   2
   5 -11  -2 568.295 107.787   2
   5 -11  -2 997.309 123.380  24
   5 -11  -1 6215.00 287.630   2
   5 -11  -1 5750.52 280.123  24
   5 -11   0 462.170 109.159   2
   5 -11   1 100.550 82.4902   2
   5 -11   1 58.3569 74.2413  24
   5 -11   1 18.2752 86.3988   3
   5 -11   2 5005.44 247.384  20
   5 -11   2 5327.45 247.209   2
   5 -11   3 1365.02 123.197   3
  -6   0   9 22.5774 97.3361   8
  -6   0   9 218.726 118.893   7
  -6   0   8 16460.1 628.813   7
  -6   0   7 55.7333 134.261  17
  -6   0   7-21.7690 166.152   7
  -6   0   6 17585.9 702.708  17
  -6   0   6 17303.7 744.416   7
  -6   0   5-45.3209 147.179  17
  -6   0   5 52.0591 184.460   7
  -6   0   4 22150.4 844.514  17
  -6   0   4 25008.1 935.244   7
  -6   0   3 75.7450 173.935  16
   6   0  -3-48.6717 201.119  12
  -6   0   2 12815.2 764.003  16
  -6   0   2 11567.2 628.746   8
   6   0  -2 13735.9 869.086  12
  -6   0   1-39.8155 178.456  16
  -6   0   1-126.363 202.628   8
  -6   0   1-81.0835 175.550  26
  -6   0   0 16460.7 880.933  16
  -6   0   0 16424.8 703.241   8
  -6   0   0 15176.6 732.044  26
  -6   0  -1 40.5044 172.225  16
  -6   0  -1 146.847 164.206   8
  -6   0  -1-28.2607 162.704  26
  -6   0  -2 157815. 3407.40  26
  -6   0  -3 28.9223 173.915  26
  -6   0  -4 90387.0 2246.28  26
  -6   0  -5 27.4747 160.555  26
  -6   0  -6 1428.22 243.317  26
  -6   0  -7 42.8262 135.727  26
  -6   0  -8 630.940 153.769  26
  -6   0  -9-21.4633 74.5149  26
  -6  -1   9 2621.70 215.524   7
  -6   1   9 2613.80 215.841   7
  -6  -1   8 796.105 165.543   8
  -6  -1   8 763.328 185.317   7
  -6   1   8 726.069 173.036   7
  -6   1   7 24865.0 821.753  17
  -6  -1   7 25881.2 892.745   7
  -6   1   7 25069.8 854.653   7
  -6   1   6 3736.83 320.235  17
  -6  -1   6 3693.51 359.618   7
  -6   1   6 3191.13 328.710   7
  -6   1   5 20028.7 775.148  17
  -6  -1   5 20737.2 849.922   7
  -6   1   5 20807.5 820.673   7
   6  -1  -5 18150.7 766.847  10
  -6   1   4 12950.7 627.383  17
  -6  -1   4 14193.9 695.620   7
  -6   1   4 14766.1 676.277   7
   6  -1  -4 13276.5 642.751  10
  -6   1   3 11499.1 709.723  16
  -6  -1   3 11067.9 619.170   8
  -6   1   3 11248.0 586.664   7
   6   1  -3 12283.5 856.924  12
   6  -1  -3 10739.1 767.924  12
   6  -1  -3 10943.2 574.535  10
  -6   1   2 40552.9 1459.83  16
  -6  -1   2 42261.5 1287.58   8
   6   1  -2 43990.3 1667.22  12
   6  -1  -2 40927.7 1559.31  12
   6  -1  -2 39664.7 1220.96  10
  -6   1   1 2381.30 365.288  16
  -6  -1   1 2696.95 317.576   8
  -6   1   1 3168.93 332.782   8
  -6   1   1 2975.98 331.204  26
   6   1  -1 3231.17 447.977  12
   6  -1  -1 2361.66 375.404  12
   6  -1  -1 2741.35 303.808  10
  -6   1   0 881.555 254.349  16
  -6  -1   0 960.676 223.627   8
  -6   1   0 485.305 186.779   8
  -6   1   0 927.865 217.510  26
   6  -1   0 627.573 266.128  12
   6   1   0 1033.46 301.757  12
   6  -1   0 1026.26 218.455  10
  -6   1  -1 56739.2 1806.62  16
  -6  -1  -1 57547.5 1494.70   8
   6  -1   1 57450.9 1897.68  12
   6   1   1 60162.6 1957.88  12
  -6   1  -1 54804.0 1591.55  26
   6  -1   1 55082.1 1487.31  10
   6   1   2 20140.9 1068.15  12
  -6   1  -2 20413.1 868.475  26
   6  -1   2 21044.5 791.692  10
  -6   1  -3 797.110 212.000  26
  -6  -1  -4 991.306 188.550  14
  -6  -1  -4 1340.39 262.608  26
  -6   1  -4 1150.60 252.239  26
  -6  -1  -5 54724.8 1558.19  26
  -6   1  -5 55695.7 1548.90  26
  -6  -1  -6 3161.40 328.188  26
  -6   1  -6 2925.73 311.558  26
  -6  -1  -7 5777.03 389.658  26
  -6   1  -7 6044.75 389.848  26
   6  -1   8 16548.5 553.172  13
   6   1   8 17197.6 574.846  13
  -6  -1  -8 16946.6 608.733  26
  -6   1  -8 17047.1 599.925  26
  -6  -1  -9 2013.61 171.408  26
   6  -1   9 1974.53 152.125  13
   6   1   9 2029.78 161.989  13
  -6   2   9 92.6722 101.122   7
  -6  -2   8 83.9445 118.993   8
  -6  -2   8 268.702 147.703   7
  -6   2   8 44.8832 116.160   7
   6  -2  -8 144.330 112.991  10
  -6  -2   7 741.522 185.274   8
  -6  -2   7 1093.33 227.380   7
  -6   2   7 780.532 191.359   7
  -6  -2   6 1125.91 201.900  17
  -6   2   6 1188.92 203.174  17
  -6  -2   6 910.395 222.917   8
  -6  -2   6 653.398 214.814   7
  -6   2   6 988.632 207.190   7
  -6  -2   5 7550.15 443.710  17
  -6   2   5 7679.30 456.349  17
  -6  -2   5 8476.42 528.878   7
  -6   2   5 7426.15 458.056   7
   6  -2  -5 7510.58 469.687  10
  -6  -2   4 15928.9 680.518  17
  -6   2   4 16028.5 690.325  17
  -6  -2   4 16425.1 748.297   8
  -6   2   4 15116.8 660.756   7
   6  -2  -4 16512.6 722.904  10
  -6  -2   3 1780.04 286.029   8
   6  -2  -3 1493.18 252.510  10
  -6  -2   2 26487.0 1123.41  16
  -6   2   2 24972.2 1097.82  16
  -6  -2   2 26888.6 992.687   8
   6   2  -2 29122.1 1351.72  12
   6  -2  -2 27353.8 1215.79  12
   6  -2  -2 29508.0 998.319  10
  -6  -2   1 111718. 2794.86  16
  -6   2   1 112681. 2805.26  16
  -6  -2   1 110082. 2517.53   8
  -6   2   1 107461. 2442.21   8
   6  -2  -1 109807. 2893.72  12
   6   2  -1 109998. 3021.47  12
  -6  -2   1 113117. 2548.04  26
  -6   2   1 112425. 2545.56  26
   6  -2  -1 111101. 2501.54  10
  -6  -2   0 5037.30 480.304  16
  -6   2   0 5206.40 489.388  16
  -6  -2   0 5099.45 402.441   8
  -6   2   0 4909.31 360.958   8
   6  -2   0 4924.36 519.101  12
   6   2   0 5170.06 561.710  12
  -6  -2   0 5086.32 415.994  26
  -6   2   0 5256.76 413.075  26
   6  -2   0 5169.79 399.683  10
  -6  -2  -1 68726.9 2047.36  16
  -6   2  -1 71799.5 2077.18  16
  -6  -2  -1 71834.9 1773.04   8
   6  -2   1 69236.8 2131.61  12
   6   2   1 70991.2 2216.04  12
  -6  -2  -1 69472.0 1842.20  26
  -6   2  -1 71364.5 1843.77  26
   6  -2   1 71074.4 1780.87  10
  -6  -2  -2 3257.65 340.499  26
  -6   2  -2 3472.78 349.925  26
   6   2   2 3008.96 446.397  12
   6  -2   2 3444.60 325.730  10
  -6  -2  -3 898.843 217.587  14
  -6  -2  -3 1341.55 259.014  26
  -6   2  -3 1335.17 238.904  26
   6  -2   3 1327.25 224.079  10
  -6  -2  -4 6440.55 389.727  14
  -6  -2  -4 6523.34 467.948  26
  -6   2  -4 6472.73 461.166  26
  -6  -2  -5 30539.8 1044.96  26
  -6   2  -5 29992.1 1023.04  26
   6  -2   5 29165.1 868.249  21
  -6  -2  -6 5307.17 389.172  26
  -6   2  -6 4965.55 371.987  26
   6  -2   7 3327.99 271.148  13
   6   2   7 2762.74 267.163  13
  -6  -2  -7 2401.89 262.028  26
  -6   2  -7 2544.75 255.848  26
   6  -2   7 3020.71 231.457  21
   6  -2   8 3098.25 216.968  13
   6   2   8 3193.10 235.711  13
  -6  -2  -8 2906.06 246.002  26
  -6   2  -8 2495.35 216.184  26
   6  -2   8 2505.76 188.378  21
   6   2   9 3888.45 198.454  13
  -6   3   9 1212.15 121.086   7
   6  -3  -9 1142.81 118.462  10
  -6   3   8 3342.92 236.995   7
   6  -3  -8 3948.92 263.119  10
  -6  -3   7 131.754 133.101   8
  -6   3   7 215.312 137.025   7
  -6  -3   6 2206.23 230.084  17
  -6   3   6 2186.49 240.030  17
  -6  -3   6 2088.54 262.683   8
  -6   3   6 1908.67 234.865   7
  -6  -3   5 27653.1 888.673  17
  -6   3   5 27546.6 893.129  17
  -6  -3   5 29202.5 977.762   8
  -6   3   5 26977.4 870.995   7
   6  -3  -5 28285.2 964.872  10
  -6  -3   4 28926.5 933.190  17
  -6   3   4 28583.0 934.134  17
  -6   3   4 27200.1 873.020   7
   6  -3  -4 28728.2 991.918  10
  -6  -3   3 15444.6 718.289   8
   6  -3  -3 15964.2 715.192  10
  -6  -3   2 69819.2 1805.44   8
   6  -3  -2 69924.7 1798.24  10
  -6  -3   1 1611.69 268.582   8
   6  -3  -1 1792.30 257.063  10
  -6  -3   0 10997.7 582.221   8
  -6  -3   0 11048.6 586.828  26
  -6   3   0 11864.4 605.867  26
   6  -3   0 11152.9 580.693  10
  -6  -3  -1 464.085 190.121  26
  -6   3  -1 682.292 201.245  26
   6  -3   1 609.449 189.490  10
  -6  -3  -2 5297.37 420.104  26
  -6   3  -2 5832.95 434.586  26
   6  -3   2 5726.73 413.743  10
  -6  -3  -3 11513.1 553.273  14
  -6  -3  -3 12093.8 620.994  26
  -6   3  -3 11554.3 598.357  26
   6  -3   3 11808.3 583.857  10
  -6  -3  -4 427.145 156.533  14
  -6  -3  -4 76.0669 143.765  26
  -6   3  -4-47.8572 143.904  26
  -6  -3  -5 17780.1 603.142  14
  -6  -3  -5 19364.8 770.721  26
  -6   3  -5 19465.7 742.027  26
   6  -3   5 17119.9 627.608  21
  -6  -3  -6 4784.40 352.836  26
  -6   3  -6 4139.95 319.933  26
   6  -3   6 3985.15 277.981  21
   6   3   7 7165.23 375.864  13
  -6  -3  -7 7277.08 393.204  26
  -6   3  -7 6258.63 345.390  26
   6  -3   7 6977.64 335.885  21
   6   3   8 9931.78 382.514  13
  -6  -3  -8 10167.1 397.047  26
   6  -3   8 9399.54 348.362  21
   6  -4  -8 4439.30 264.851  10
   6  -4  -7 3006.15 260.892  10
  -6  -4   6 13059.8 512.083  17
  -6  -4   6 14316.3 578.914   8
   6  -4  -6 14408.4 606.392  10
  -6  -4   5 4961.04 325.031  17
  -6   4   5 4774.65 325.800  17
  -6  -4   5 5600.24 388.641   8
   6  -4  -5 4602.54 368.538  10
  -6  -4   4 25018.5 806.096  17
  -6   4   4 23694.1 800.243  17
  -6  -4   4 24104.7 876.728   8
   6  -4  -4 24124.9 886.775  10
  -6  -4   3 2076.84 243.979  17
  -6   4   3 2159.82 248.005  17
   6  -4  -3 2198.82 285.514  10
  -6  -4   2 9353.99 550.740   8
   6  -4  -2 9886.12 554.409  10
  -6  -4   1 22648.3 869.495   8
   6  -4  -1 22485.0 873.249  10
  -6  -4   0 22325.6 822.996  26
   6  -4   0 21290.1 838.060  10
  -6  -4  -1 1037.67 223.260  14
  -6  -4  -1 1177.90 228.557  26
  -6   4  -1 1107.05 215.428  26
   6  -4   1 684.255 207.016  10
  -6  -4  -2 77489.1 1883.84  14
  -6  -4  -2 80704.0 1940.19  26
  -6   4  -2 82415.6 1925.22  26
   6  -4   2 81788.8 1958.46  10
  -6  -4  -3 1290.69 239.977  14
  -6  -4  -3 1409.65 235.100  26
  -6   4  -3 1378.99 224.623  26
   6  -4   3 1690.64 255.692  10
  -6  -4  -4 17.4473 139.889  14
  -6  -4  -4 176.121 154.448  26
  -6   4  -4 100.771 122.867  26
   6  -4   4 15.9804 105.025  21
  -6  -4  -5 60.3093 129.007  26
  -6   4  -5 106.970 121.184  26
   6  -4   5-15.5835 102.415  21
  -6  -4  -6 5577.09 343.504  26
  -6   4  -6 4818.46 298.173  26
   6  -4   6 5084.99 301.224  21
   6   4   7 659.929 146.900  13
   6  -4   7 392.973 107.720  21
   6   4   8-30.1266 74.3425  13
   6  -5  -8 11674.1 404.445  10
   6  -5  -7-57.1676 110.951  10
   6  -5  -6 17.8698 122.778  10
  -6  -5   5 27794.8 865.400   8
   6  -5  -5 27644.8 911.258  10
  -6  -5   4 927.716 206.713   8
  -6  -5   4 892.017 180.210  14
   6  -5  -4 1038.94 218.844  10
  -6   5   3 1454.66 194.589  17
  -6  -5   3 1943.61 265.128   8
  -6  -5   3 1866.64 241.506  14
   6  -5  -3 1976.11 262.978  10
  -6   5   2 6640.57 376.618  17
  -6  -5   2 6888.06 427.305  14
   6  -5  -2 7203.49 465.323  10
   6  -5  -1 7527.37 483.839  10
  -6  -5   0 5317.74 399.730  14
   6  -5   0 5977.72 429.881  10
  -6  -5  -1 2364.67 280.640  14
  -6  -5  -1 2088.58 240.809  26
   6  -5   1 2036.87 272.971  10
  -6  -5  -2 81.6899 165.018  14
  -6  -5  -2 114.830 132.892  26
   6  -5   2 45.3675 167.062  10
  -6  -5  -3 36351.1 1061.11  14
  -6  -5  -3 38761.0 1068.78  26
   6  -5   3 37430.5 1120.86  10
  -6  -5  -4 412.566 162.940  14
   6  -5   4 150.277 107.633  21
   6  -5   4 280.629 121.851   3
   6  -5   5 9951.86 428.148  21
   6   5   6 3392.08 253.684  13
   6  -5   6 3483.61 237.514  21
   6  -5   7 441.229 100.167  21
   6  -6  -8 1159.43 110.598  10
   6  -6  -7 10051.7 393.553  10
   6  -6  -6 5187.52 319.766  10
   6  -6  -5 775.809 178.546  10
   6  -6  -4 6268.82 399.817  10
  -6  -6   3 1207.61 199.075  14
   6  -6  -3 1821.08 248.878  10
  -6  -6   2 1011.83 195.092  14
   6  -6  -2 1302.44 228.063  10
   6  -6  -1 38170.8 1015.36   2
  -6  -6   1 36748.5 1072.30  14
   6  -6  -1 39278.4 1167.21  10
   6  -6   0 7212.80 452.305  10
  -6  -6  -1 215.071 161.595  14
   6  -6   1 21.9630 163.251  10
  -6  -6  -2 5057.83 357.524  14
   6  -6   2 5003.08 368.362  10
  -6  -6  -3 2031.82 238.363  14
   6  -6   3 2030.95 242.042  10
   6  -6   4 105.272 107.153   3
   6  -6   5 1289.81 160.425  21
   6  -7  -7 431.639 85.2718  10
   6  -7  -6 185.272 110.136  10
   6  -7  -5 3721.46 271.557  10
   6  -7  -4-33.7352 126.504  10
   6  -7  -3 19277.1 701.076  10
  -6  -7   2 2218.25 231.570  14
   6  -7  -2 2040.77 248.145  10
   6  -7  -1 7258.42 363.167   2
  -6  -7   1 6882.32 391.084  14
   6  -7  -1 7839.29 443.717  10
   6  -7   0 203.748 104.185   2
   6  -7   0-39.3687 139.513  10
   6  -7   0 180.537 114.851  20
   6  -7   1 3092.09 239.620   2
  -6  -7  -1 3029.60 275.916  14
   6  -7   1 3462.38 298.346  10
   6  -7   1 3422.82 272.508  20
  -6  -7  -2 5246.48 337.634  14
   6  -7   2 5374.93 301.098   2
   6  -7   3 845.153 165.530   3
   6  -7   4 811.115 132.348   3
   6  -7   5 1786.09 133.744   3
   6  -8  -6 190.127 72.4079  10
   6  -8  -5 121.502 88.4855  10
   6  -8  -3 158.854 83.8829   2
   6  -8  -2 11.2820 93.9211   2
   6  -8  -1 1869.31 177.723   2
   6  -8  -1 2007.24 222.338  10
   6  -8   0 2630.05 213.088   2
   6  -8   0 3210.58 259.259  10
   6  -8   0 2756.13 212.902  20
   6  -8   1 7001.30 325.735   2
   6  -8   1 7414.75 378.145  10
   6  -8   1 7779.91 359.321  20
   6  -8   2-10.6034 92.6418   2
   6  -8   2 56.1611 108.994  10
   6  -8   2 27.1888 93.4033  20
   6  -8   3 91.5014 99.9318   3
   6  -8   3-12.9219 91.5739  20
   6  -8   4 160.628 81.2914   3
   6  -8   4 78.7222 82.8464  20
   6  -9  -4 1647.06 127.004  10
   6  -9  -3-35.3735 76.2426  10
   6  -9  -2 60.0623 66.4558   2
   6  -9  -2 30.7956 79.6911  24
   6  -9  -2 20.1072 87.2601  10
   6  -9  -1 5479.80 250.797   2
   6  -9  -1 7363.03 317.036  10
   6  -9   0 5113.55 236.463   2
   6  -9   0 5391.96 271.448  10
   6  -9   1 39.8079 67.2333   2
   6  -9   1-76.5707 92.3736   3
   6  -9   1 46.2630 67.5085  20
   6  -9   2 1410.27 147.729   3
   6  -9   2 1202.14 130.474  20
   6  -9   3 167.130 79.5351   3
  -7   0   7 10.1729 90.6170   8
  -7   0   6 10721.4 414.588  17
  -7   0   6 9397.48 426.652   8
  -7   0   5-14.6838 109.137  17
  -7   0   5-16.7617 136.472   8
  -7   0   4 2728.28 249.044  17
  -7   0   4 2646.74 267.367   8
  -7   0   3-36.2901 124.670  17
  -7   0   3 96.2871 139.172   8
  -7   0   2 22151.1 772.540   8
  -7   0   1 35.6333 139.459   8
  -7   0   0 80.2774 129.734   8
  -7   0  -1 43.1482 129.730  26
  -7   0  -2 22675.2 814.408  26
  -7   0  -3 11.9283 105.579  14
  -7   0  -3 40.1918 138.073  26
  -7   0  -4 1795.04 224.539  26
  -7   0  -5 141.315 115.660  26
  -7   0  -6 10323.6 407.512  26
  -7   1   7 1016.61 135.063   8
  -7  -1   6 1144.40 174.744   8
  -7   1   6 1006.95 160.599   8
  -7   1   5 20974.9 660.836  17
  -7  -1   5 20343.5 694.265   8
  -7   1   5 20851.4 699.115   8
  -7   1   4 2359.45 229.547  17
  -7  -1   4 2884.91 277.951   8
  -7   1   4 2176.64 251.664   8
  -7   1   3 5678.02 364.943  17
  -7  -1   3 6247.94 395.731   8
  -7   1   3 6292.85 384.937   8
  -7  -1   2 21659.5 764.346   8
  -7   1   2 21249.2 731.715   8
  -7  -1   1 186.657 159.843   8
  -7   1   1 80.8853 137.584   8
  -7   1   0 3841.17 268.734   8
  -7   1  -1 147.509 140.108  26
  -7  -1  -2 2914.43 258.673  14
  -7   1  -2 3102.82 288.509  26
  -7  -1  -3 10319.9 425.097  14
  -7  -1  -3 10946.1 522.933  26
  -7   1  -3 11517.7 521.241  26
  -7  -1  -4 869.189 172.607  26
  -7   1  -4 645.531 155.900  26
  -7  -1  -5 2280.06 219.681  26
  -7   1  -5 2216.20 211.976  26
   7  -1   6 1219.64 149.507  13
   7   1   6 967.492 147.777  13
  -7  -1  -6 1177.37 147.687  26
  -7   1  -6 1189.73 143.529  26
   7   1   7 1774.84 134.218  13
  -7  -2   7 65.1244 78.2528   8
  -7   2   7-44.6893 81.1133   8
  -7   2   6 994.694 155.510   8
  -7  -2   5 3918.60 255.500  17
  -7   2   5 3574.58 247.217  17
  -7  -2   5 3893.43 291.004   8
  -7   2   5 3909.54 282.628   8
  -7  -2   4 392.382 126.768  17
  -7   2   4 543.449 140.503  17
  -7  -2   4 437.329 167.411   8
  -7   2   4 227.629 142.256   8
   7  -2  -4 718.721 152.302  10
  -7  -2   3 399.933 136.864  17
  -7   2   3 299.352 137.605  17
  -7  -2   3 299.385 169.945   8
  -7   2   3 378.453 153.961   8
   7  -2  -3 651.027 151.119  10
  -7  -2   2 2940.26 279.235   8
  -7   2   2 2912.57 253.604   8
   7  -2  -2 2645.02 251.943  10
  -7  -2   1 12137.2 548.895   8
  -7   2   1 12123.2 466.553   8
   7  -2  -1 11182.6 502.183  10
   7  -2   0 21559.5 724.943  10
  -7  -2  -1 9255.71 482.330  26
   7  -2   1 9284.08 442.201  10
  -7  -2  -2 581.547 160.439  14
  -7  -2  -2 824.402 186.077  26
  -7   2  -2 1170.22 196.138  26
  -7  -2  -3 4543.75 281.848  14
  -7  -2  -3 4588.44 324.741  26
  -7   2  -3 4478.35 310.333  26
  -7  -2  -4 654.960 155.389  26
  -7   2  -4 387.690 129.360  26
  -7  -2  -5 2494.63 216.912  26
  -7   2  -5 2419.31 202.441  26
   7   2   6 1445.64 153.508  13
  -7  -2  -6 1365.68 146.838  26
  -7   3   7 2146.25 144.311   8
  -7  -3   6 593.167 124.593   8
  -7   3   6 485.088 113.653   8
  -7  -3   5 610.715 117.219  17
  -7   3   5 712.842 123.850  17
  -7   3   5 615.379 140.576   8
   7  -3  -5 684.465 125.694  10
  -7  -3   4 16313.5 551.353  17
  -7   3   4 16728.2 558.256  17
  -7  -3   4 17080.0 613.590   8
  -7   3   4 15834.2 559.644   8
   7  -3  -4 16463.2 566.188  10
  -7  -3   3 6850.06 355.912  17
  -7   3   3 6727.01 352.880  17
  -7  -3   3 6579.04 395.076   8
  -7   3   3 6945.66 350.907   8
   7  -3  -3 7030.33 373.634  10
  -7  -3   2 8238.53 405.778  17
  -7   3   2 8217.02 401.122  17
  -7  -3   2 8770.09 454.554   8
  -7   3   2 7856.78 355.974   8
   7  -3  -2 8044.74 413.170  10
   7  -3  -1 1656.62 211.413  10
  -7  -3   0-70.7281 150.366  14
   7  -3   0 33.7149 126.426  10
  -7  -3  -1 17140.3 628.499  14
   7  -3   1 17200.3 621.550  10
  -7  -3  -2 1908.37 213.664  14
  -7  -3  -2 1863.93 220.276  26
  -7  -3  -3 300.181 126.053  14
  -7  -3  -3 210.858 121.725  26
  -7   3  -3 294.501 121.773  26
  -7   3  -4 1600.37 176.274  26
  -7  -3  -4 1390.77 175.968  26
  -7  -3  -5 581.871 114.092  26
  -7   3  -5 592.423 103.694  26
   7   3   6 157.058 85.3319  13
  -7   4   6 1470.81 126.739   8
  -7   4   5 81.7573 84.9364   8
   7  -4  -5 143.494 93.6004  10
  -7   4   4 315.234 95.8366  17
  -7   4   4 256.429 102.339   8
   7  -4  -4 205.437 116.608  10
  -7   4   3 5245.91 274.732  17
  -7  -4   3 5536.74 316.342  14
   7  -4  -3 5647.32 322.503  10
  -7   4   2 7977.81 356.234  17
  -7  -4   2 8686.45 411.292  14
   7  -4  -2 8179.96 407.328  10
  -7   4   1 6038.85 316.895  17
   7  -4  -1 7629.12 390.232  10
  -7  -4   0 1460.83 208.872  14
   7  -4   0 1635.91 196.571  10
  -7  -4  -1 2650.48 245.038  14
   7  -4   1 2818.14 244.630  10
  -7  -4  -2 1939.32 206.541  14
  -7  -4  -3 2272.52 201.101  14
   7   4   5 3388.36 208.224  13
   7  -5  -5 4057.25 213.034  10
   7  -5  -4 5923.78 289.956  10
  -7  -5   3 759.550 138.799  14
   7  -5  -3 1106.98 159.752  10
  -7  -5   2 140.447 118.690  14
   7  -5  -2 154.148 117.528  10
   7  -5  -1 6895.29 360.441  10
  -7  -5   0 83.9277 121.423  14
   7  -5   0 159.168 109.504  10
  -7  -5  -1 4519.91 288.182  14
   7  -5   1 4542.32 286.598  10
  -7  -5  -2 3414.06 241.241  14
   7  -6  -4 619.130 104.604  10
   7  -6  -3 15334.1 485.096  10
  -7  -6   2 3665.97 223.370  14
   7  -6  -2 3805.51 240.480  10
  -7  -6   1 1140.46 157.388  14
   7  -6  -1 860.876 143.166  10
   7  -6   0 1130.07 154.693  10
  -7  -6  -1 553.757 131.712  14
   7  -6   1 654.456 127.623  10
   7  -6   2 636.607 101.419   3
   7  -7  -3 11945.7 357.474  10
   7  -7  -2 9103.52 327.864  10
   7  -7  -1 160.918 83.6111  10
   7  -7   0 14209.7 438.071  10
   7  -7   1 706.293 95.7589   3
  -8   0   2 14712.6 435.095  17
  -8   0   1-26.8059 74.3864  17
  -8   0   1-25.9482 86.6848  14
  -8   0   0-9.05719 80.6786  17
  -8   0   0 7.74704 83.6212  14
  -8  -1   2 1878.77 155.418  14
  -8   1   1 4747.76 222.726  17
  -8  -1   1 4029.90 219.564  14
  -8   1   0 3870.95 205.628  17
  -8  -1   0 4032.30 207.697  14
  -8   1   0 3843.17 186.520  14
  -8  -1  -1 5580.66 216.255  14
  -8  -2   2 1938.08 143.843  14
  -8  -2   1 70.8423 80.4572  14
  -8  -2   0 484.185 97.3795  14
  -8  -2  -1 470.855 83.5739  14
  -8  -3   1 6958.70 255.347  14
  -8  -3   0 423.393 81.4060  14
   0   0   0    0.00    0.00   0
TITL Gaojun_8 in P2(1)/c
REM P2(1)/c (#14 in standard setting)
CELL 1.54184   6.497276  11.532338  11.290830  90.0000  91.4998  90.0000
ZERR   16.00   0.000233   0.000504   0.000511   0.0000   0.0036   0.0000
LATT  1
SYMM -x, y+1/2,-z+1/2
SFAC C H N O
UNIT 16.00 16.00 16.00 16.00
TREF
HKLF 4
END
;
_shelx_hkl_checksum     41980
_shelx_res_file
;
TITL Gaojun_8 in P21/c #14
    gaojun_8.res
    created by SHELXL-2018/3 at 20:15:49 on 17-May-2021
REM reset to P21/c #14
CELL 1.54184 6.497276 11.532338 11.29083 90 91.4998 90
ZERR 4 0.000233 0.000504 0.000511 0 0.0036 0
LATT 1
SYMM -X,0.5+Y,0.5-Z
SFAC C H N O
UNIT 32 36 4 12
L.S. 20
PLAN  5
SIZE 0.02 0.03 0.07
BOND
fmap 2 53
acta
REM <olex2.extras>
REM <HklSrc "%.\\Gaojun_8.hkl">
REM </olex2.extras>
WGHT    0.067400    0.147200
FVAR      17.10848
O1    4    0.521661    0.405855    0.203664    11.00000    0.02339    0.06089 =
         0.09560    0.01912    0.00073    0.00272
O2    4    0.575310    0.624028    0.099772    11.00000    0.02955    0.05413 =
         0.09177    0.01104    0.00378   -0.00415
O3    4    0.283250    0.716506    0.051515    11.00000    0.04107    0.04562 =
         0.07986    0.01305    0.00288    0.00168
N1    3   -0.088709    0.471819    0.171569    11.00000    0.02107    0.05957 =
         0.06077    0.00023    0.00181   -0.00019
C1    1    0.253052    0.535128    0.140511    11.00000    0.02554    0.04483 =
         0.04603   -0.00280    0.00218    0.00002
C2    1    0.335119    0.428405    0.190222    11.00000    0.02411    0.05124 =
         0.05548    0.00183    0.00182   -0.00008
C3    1    0.182119    0.346379    0.225680    11.00000    0.03211    0.05192 =
         0.07736    0.01465    0.00199   -0.00123
AFIX  43
H3    2    0.224295    0.274979    0.255937    11.00000   -1.20000
AFIX   0
C4    1   -0.020266    0.369931    0.216354    11.00000    0.02879    0.05878 =
         0.06783    0.00750    0.00453   -0.00753
AFIX  43
H4    2   -0.114786    0.315080    0.241186    11.00000   -1.20000
AFIX   0
C5    1    0.043145    0.551210    0.133853    11.00000    0.02790    0.04672 =
         0.05169   -0.00241    0.00061    0.00280
AFIX  43
H5    2   -0.008399    0.619967    0.101877    11.00000   -1.20000
AFIX   0
C6    1    0.390129    0.626753    0.096599    11.00000    0.03072    0.04230 =
         0.05324   -0.00216    0.00160    0.00104
C7    1    0.399640    0.811439    0.002643    11.00000    0.06736    0.04782 =
         0.08417    0.01098    0.00792   -0.00884
AFIX  23
H7A   2    0.470155    0.786241   -0.067519    11.00000   -1.20000
H7B   2    0.501453    0.839160    0.060290    11.00000   -1.20000
AFIX   0
C8    1    0.249480    0.905310   -0.028103    11.00000    0.10625    0.06157 =
         0.10136    0.02885   -0.00526    0.00398
AFIX 137
H8A   2    0.317924    0.965688   -0.070384    11.00000   -1.50000
H8B   2    0.194250    0.936516    0.043203    11.00000   -1.50000
H8C   2    0.139659    0.874119   -0.076909    11.00000   -1.50000
AFIX   0
H1    2   -0.224132    0.487978    0.164503    11.00000    0.07096
HKLF 4
REM  Gaojun_8 in P21/c #14
REM wR2 = 0.1292, GooF = S = 1.108, Restrained GooF = 1.108 for all data
REM R1 = 0.0464 for 1456 Fo > 4sig(Fo) and 0.0512 for all 1693 data
REM 114 parameters refined using 0 restraints
END
WGHT      0.0669      0.1486
REM Highest difference peak  0.211,  deepest hole -0.217,  1-sigma level  0.038
Q1    1   0.3440  0.8625 -0.0842  11.00000  0.05    0.21
Q2    1   0.2540  0.3859  0.2042  11.00000  0.05    0.21
Q3    1   0.3083  0.5799  0.1163  11.00000  0.05    0.18
Q4    1   0.5540  0.8063 -0.0031  11.00000  0.05    0.18
Q5    1   0.1642  0.5403  0.1391  11.00000  0.05    0.17
;
_shelx_res_checksum     65230
