# Supplementary material for: Ethyl 4-oxo-1,4-di­hydro­pyridine-3-carboxyl­ate
Source: IUCrdata. 2021 Jun 4;6(Pt 6):x210555. doi: 10.1107/S2414314621005551 (PMC9462353; doi:10.1107/S2414314621005551)
Supplement: Supplementary file 2 [file x-06-x210555-Isup2.hkl]

data_I                                                                          
_shelx_title ' Gaojun_8 in P21/c No14' 
_shelx_refln_list_code          4                                               
_shelx_F_calc_maximum       57.59                                               
_exptl_crystal_F_000       352.00                                               
_reflns_d_resolution_high  0.7900                                               
                                                                                
loop_                                                                           
 _space_group_symop_operation_xyz                                               
 'x, y, z'                                                                      
 '-x, y+1/2, -z+1/2'                                                            
 '-x, -y, -z'                                                                   
 'x, -y-1/2, z-1/2'                                                             
                                                                                
_cell_length_a     6.4973                                                       
_cell_length_b    11.5323                                                       
_cell_length_c    11.2908                                                       
_cell_angle_alpha  90.000                                                       
_cell_angle_beta   91.500                                                       
_cell_angle_gamma  90.000                                                       
                                                                                
_shelx_F_squared_multiplier     1.000                                           
                                                                                
loop_                                                                           
 _refln_index_h                                                                 
 _refln_index_k                                                                 
 _refln_index_l                                                                 
 _refln_F_squared_calc                                                          
 _refln_F_squared_meas                                                          
 _refln_F_squared_sigma                                                         
 _refln_observed_status                                                         
   1   0   0       1042.35       1100.60        18.81 o                         
   2   0   0        172.71        155.40         3.63 o                         
   3   0   0        161.81        166.76         4.37 o                         
   4   0   0        273.67        273.24         7.03 o                         
   5   0   0          1.30          0.89         0.43 o                         
   6   0   0         52.11         54.69         1.50 o                         
   7   0   0          0.13          0.27         0.44 o                         
   8   0   0          0.12          0.00         0.20 o                         
   1   1   0       1824.12       1535.03        18.39 o                         
   2   1   0        257.76        245.80         5.23 o                         
   3   1   0          0.09          0.07         0.40 o                         
   4   1   0        306.81        328.87         7.88 o                         
   5   1   0        171.91        141.08         2.00 o                         
   6   1   0          2.73          2.95         0.30 o                         
   7   1   0         13.93         13.12         0.92 o                         
   8   1   0         10.84         13.36         0.39 o                         
   0   2   0       1483.51       1376.76        23.32 o                         
   1   2   0        927.27        786.55         9.63 o                         
   2   2   0        264.42        264.90         3.92 o                         
   3   2   0          0.13          0.54         0.27 o                         
   4   2   0          7.86         12.33         0.56 o                         
   5   2   0         69.29         75.59         1.25 o                         
   6   2   0         16.73         17.40         0.50 o                         
   7   2   0         81.63         73.66         2.48 o                         
   8   2   0          1.11          1.65         0.33 o                         
   1   3   0         15.16         15.76         0.45 o                         
   2   3   0       1136.69       1036.40        13.02 o                         
   3   3   0         52.46         53.34         1.54 o                         
   4   3   0          3.43          4.05         0.33 o                         
   5   3   0        242.93        242.27         2.30 o                         
   6   3   0         36.29         38.49         1.01 o                         
   7   3   0          0.18         -0.05         0.33 o                         
   8   3   0          2.06          1.45         0.28 o                         
   0   4   0       2140.81       2196.27        37.48 o                         
   1   4   0       1212.25       1090.45         3.03 o                         
   2   4   0       1215.83       1196.72        14.92 o                         
   3   4   0         79.04         73.59         1.87 o                         
   4   4   0          4.09          5.56         0.27 o                         
   5   4   0        378.62        358.94         3.04 o                         
   6   4   0         69.88         74.58         2.01 o                         
   7   4   0          6.59          5.32         0.49 o                         
   1   5   0        768.48        779.73        15.39 o                         
   2   5   0        379.17        408.25         4.54 o                         
   3   5   0          2.90          2.11         0.25 o                         
   4   5   0          6.46          5.91         0.34 o                         
   5   5   0        262.86        266.85         2.83 o                         
   6   5   0         18.14         19.28         1.13 o                         
   7   5   0          0.00          0.42         0.28 o                         
   0   6   0        124.18        133.80         3.70 o                         
   1   6   0        301.20        301.46         6.81 o                         
   2   6   0          1.89          2.14         0.38 o                         
   3   6   0         17.57         17.87         0.54 o                         
   4   6   0         96.18         97.33         1.89 o                         
   6   6   0         25.58         24.64         1.55 o                         
   7   6   0          4.30          3.86         0.53 o                         
   1   7   0         59.14         78.24         1.93 o                         
   2   7   0          1.92          3.12         0.31 o                         
   3   7   0         99.03         92.02         1.59 o                         
   4   7   0         24.17         22.97         1.12 o                         
   5   7   0         39.85         40.10         1.45 o                         
   6   7   0          0.36          0.44         0.24 o                         
   7   7   0         37.53         48.55         1.50 o                         
   0   8   0         19.04         23.23         0.73 o                         
   1   8   0          9.03          5.52         0.37 o                         
   2   8   0         69.35         70.54         1.20 o                         
   3   8   0         13.46         10.86         0.45 o                         
   4   8   0          0.53          0.47         0.33 o                         
   5   8   0         48.43         47.62         1.24 o                         
   6   8   0          8.82          9.71         0.54 o                         
   1   9   0          0.00          0.63         0.21 o                         
   2   9   0         25.94         23.68         1.07 o                         
   3   9   0          0.19          0.23         0.23 o                         
   4   9   0        150.58        144.03         6.32 o                         
   5   9   0          1.43          2.42         0.34 o                         
   6   9   0         17.67         17.89         0.61 o                         
   0  10   0          1.06          0.09         0.41 o                         
   1  10   0        154.21        156.02         1.89 o                         
   2  10   0          0.03         -0.03         0.22 o                         
   3  10   0          6.42          6.57         0.52 o                         
   4  10   0          0.83          1.75         0.61 o                         
   5  10   0         14.75         14.25         0.83 o                         
   1  11   0        143.39        151.98         3.44 o                         
   2  11   0          0.10          0.11         0.29 o                         
   3  11   0          5.09          3.88         0.40 o                         
   4  11   0          9.02          6.11         0.42 o                         
   5  11   0          0.43          1.58         0.37 o                         
   0  12   0        103.03        114.55         2.53 o                         
   1  12   0          1.16          1.26         0.37 o                         
   2  12   0          5.45          4.90         0.52 o                         
   3  12   0         28.00         24.90         0.94 o                         
   4  12   0          1.27          0.85         0.35 o                         
   1  13   0          0.13          0.14         0.31 o                         
   2  13   0          0.02          0.07         0.26 o                         
   3  13   0          0.33          0.22         0.28 o                         
   0  14   0          0.01         -0.33         0.35 o                         
   1  14   0          0.10         -0.02         0.20 o                         
  -8   1   1         14.10         15.08         1.23 o                         
  -7   1   1          0.14          0.44         0.36 o                         
  -6   1   1          9.22          9.63         0.45 o                         
  -5   1   1         98.52        104.56         1.53 o                         
  -4   1   1         55.42         69.63         2.02 o                         
  -3   1   1        445.45        515.83        10.49 o                         
  -2   1   1         94.56         90.43         2.56 o                         
  -1   1   1        885.46        757.70        13.13 o                         
   1   1   1        883.32        825.47         8.29 o                         
   2   1   1       1270.00       1071.33        11.01 o                         
   3   1   1       1474.88       1457.95        23.60 o                         
   4   1   1         45.73         40.77         1.22 o                         
   5   1   1         95.95        102.89         1.46 o                         
   6   1   1        210.16        193.93         2.34 o                         
   7   1   1          0.51          0.50         0.48 o                         
   8   1   1         20.52         19.07         0.74 o                         
  -8   2   1          0.48          0.24         0.27 o                         
  -7   2   1         41.60         40.42         1.00 o                         
  -6   2   1        392.22        378.99         3.02 o                         
  -5   2   1         39.59         44.24         0.91 o                         
  -4   2   1        608.71        592.83         5.50 o                         
  -3   2   1        356.61        409.44         6.15 o                         
  -2   2   1        761.79        770.08         9.95 o                         
  -1   2   1          0.04          0.24         0.12 o                         
   0   2   1       1240.83       1267.02         9.55 o                         
   1   2   1        777.57        705.95         6.20 o                         
   2   2   1          0.78          0.42         0.23 o                         
   3   2   1         76.24         68.46         2.88 o                         
   4   2   1         22.28         19.24         0.73 o                         
   5   2   1         95.23         91.19         1.49 o                         
   6   2   1        254.71        241.34         2.35 o                         
   7   2   1         25.53         31.67         1.11 o                         
   8   2   1          0.98          1.61         0.29 o                         
  -8   3   1         18.11         23.77         0.87 o                         
  -7   3   1          5.94          5.66         0.72 o                         
  -6   3   1          3.60          5.84         0.63 o                         
  -5   3   1         45.14         48.38         0.87 o                         
  -4   3   1          4.37          2.63         0.23 o                         
  -3   3   1          2.73          3.41         0.34 o                         
  -2   3   1        242.42        235.75         2.97 o                         
  -1   3   1         25.61         25.58         0.50 o                         
   0   3   1          0.87          1.03         0.13 o                         
   1   3   1        799.47        715.06         6.28 o                         
   2   3   1        417.64        399.62         5.59 o                         
   3   3   1         12.99         11.54         0.71 o                         
   4   3   1          8.30          9.83         0.52 o                         
   5   3   1        171.14        157.16         1.97 o                         
   6   3   1          3.10          2.01         0.38 o                         
   7   3   1         59.72         58.66         1.51 o                         
  -7   4   1         22.23         23.10         2.72 o                         
  -6   4   1         70.53         77.10         2.11 o                         
  -5   4   1         79.78         87.76         1.21 o                         
  -4   4   1        103.71         97.06         1.26 o                         
  -3   4   1        454.37        466.28         4.81 o                         
  -2   4   1        272.54        279.02         2.89 o                         
  -1   4   1       1245.17       1134.25         9.69 o                         
   0   4   1         63.99         71.31         2.05 o                         
   1   4   1        348.65        349.41         8.09 o                         
   2   4   1         15.60         15.06         0.65 o                         
   3   4   1        435.20        399.63         6.08 o                         
   4   4   1          0.08          0.55         0.20 o                         
   5   4   1        347.35        351.71         3.20 o                         
   6   4   1          2.47          3.51         0.37 o                         
   7   4   1          9.05          9.35         0.59 o                         
  -7   5   1         19.50         23.56         1.23 o                         
  -6   5   1         25.40         25.72         1.65 o                         
  -5   5   1          0.17          0.44         0.29 o                         
  -4   5   1          9.11          7.92         0.38 o                         
  -3   5   1          0.01          0.03         0.16 o                         
  -2   5   1       1625.38       1575.96        13.65 o                         
  -1   5   1        788.60        738.41        12.49 o                         
   0   5   1         19.36         21.18         1.84 o                         
   1   5   1        673.83        695.44        20.85 o                         
   2   5   1        684.23        641.02         8.39 o                         
   3   5   1         16.23         17.01         0.58 o                         
   4   5   1        503.56        466.13         4.46 o                         
   5   5   1        486.96        484.71         4.79 o                         
   6   5   1          7.26          7.39         0.52 o                         
   7   5   1         13.26         15.48         0.69 o                         
  -7   6   1          3.16          3.44         0.48 o                         
  -6   6   1        134.89        129.94         2.15 o                         
  -5   6   1        115.61        110.51         2.61 o                         
  -4   6   1        185.63        177.16         2.47 o                         
  -3   6   1         93.09         87.93         2.56 o                         
  -2   6   1         60.53         71.52         2.45 o                         
  -1   6   1         47.31         63.54         2.54 o                         
   0   6   1         31.52         42.20         1.30 o                         
   1   6   1       1000.57       1110.35        20.40 o                         
   2   6   1         28.65         33.12         0.92 o                         
   3   6   1         42.04         34.17         1.21 o                         
   4   6   1        675.71        650.65         9.25 o                         
   5   6   1        163.17        159.35         3.07 o                         
   6   6   1          1.63          0.41         0.39 o                         
   7   6   1          1.97          2.08         0.31 o                         
  -7   7   1          0.42          0.55         0.29 o                         
  -6   7   1         20.31         24.95         0.81 o                         
  -5   7   1         39.78         38.65         1.13 o                         
  -4   7   1        369.90        343.26         4.63 o                         
  -3   7   1         72.20         74.88         1.56 o                         
  -2   7   1        197.23        202.04         2.80 o                         
  -1   7   1        155.20        146.55         1.96 o                         
   0   7   1         10.59          9.02         0.57 o                         
   1   7   1          0.00         10.40         3.55 o                         
   2   7   1         21.94         22.78         0.74 o                         
   3   7   1          5.98          6.69         0.45 o                         
   4   7   1         29.79         30.19         1.24 o                         
   5   7   1        145.81        149.04         3.22 o                         
   6   7   1         10.52         11.08         0.46 o                         
   7   7   1          3.38          2.41         0.33 o                         
  -6   8   1          4.77          6.58         0.47 o                         
  -5   8   1         25.37         22.62         0.82 o                         
  -4   8   1         49.24         54.79         1.25 o                         
  -3   8   1         11.15         11.77         0.44 o                         
  -2   8   1          1.16          0.08         0.22 o                         
  -1   8   1        236.97        230.15         2.33 o                         
   0   8   1          0.40          0.10         0.16 o                         
   1   8   1        123.12        134.63         2.33 o                         
   2   8   1         97.86        100.37         1.77 o                         
   3   8   1         10.60         10.16         1.04 o                         
   4   8   1         56.05         57.52         1.50 o                         
   5   8   1          0.04          0.11         0.29 o                         
   6   8   1         23.04         25.23         0.70 o                         
  -6   9   1         17.77         21.66         3.22 o                         
  -5   9   1          6.80          5.78         0.62 o                         
  -4   9   1          2.52          1.25         0.43 o                         
  -3   9   1          5.82          6.84         0.42 o                         
  -2   9   1          2.71          2.42         0.35 o                         
  -1   9   1        241.22        231.11         2.39 o                         
   0   9   1         70.37         74.37         1.09 o                         
   1   9   1         35.12         46.77         2.61 o                         
   2   9   1          3.49          4.22         0.48 o                         
   3   9   1         31.15         29.51         0.97 o                         
   4   9   1          6.66          4.27         0.94 o                         
   5   9   1          9.96          9.11         0.60 o                         
   6   9   1          0.02          0.04         0.14 o                         
  -5  10   1          1.83          1.63         0.26 o                         
  -4  10   1         31.04         28.16         1.60 o                         
  -3  10   1         11.47         10.56         0.71 o                         
  -2  10   1          5.98          6.98         0.39 o                         
  -1  10   1        560.57        547.71         5.85 o                         
   0  10   1         76.22         92.26         1.85 o                         
   1  10   1          3.96         33.07         5.42 o                         
   2  10   1         73.91         65.37         1.40 o                         
   3  10   1          6.06          7.06         0.97 o                         
   4  10   1         19.58         17.75         0.93 o                         
   5  10   1          0.46          1.60         0.47 o                         
  -5  11   1         18.96         20.45         0.79 o                         
  -4  11   1          0.13          0.12         0.39 o                         
  -2  11   1          5.51          4.83         0.70 o                         
  -1  11   1          2.33          4.07         0.54 o                         
   0  11   1        222.45        235.74         3.75 o                         
   1  11   1         36.42         35.28         0.81 o                         
   2  11   1          2.53          3.02         0.35 o                         
   3  11   1         34.70         30.38         0.82 o                         
   4  11   1          2.56          3.09         0.29 o                         
   5  11   1          0.11          0.20         0.16 o                         
  -3  12   1          3.33          3.67         0.61 o                         
  -2  12   1         58.93         50.02         1.94 o                         
  -1  12   1          9.23          8.98         0.95 o                         
   0  12   1          0.00          0.15         0.28 o                         
   1  12   1          8.13          8.20         0.67 o                         
   2  12   1          4.78          4.57         0.51 o                         
   3  12   1          0.21          0.82         0.50 o                         
   4  12   1          0.20          0.40         0.30 o                         
  -3  13   1          3.13          3.81         0.50 o                         
  -2  13   1          0.14          0.30         0.26 o                         
  -1  13   1          1.07          2.01         0.55 o                         
   0  13   1          2.57          2.35         0.60 o                         
   1  13   1          8.08          7.34         1.12 o                         
   2  13   1          3.31          2.18         0.44 o                         
  -1  14   1          4.21          3.57         0.34 o                         
   0  14   1         22.19         23.77         0.78 o                         
   1  14   1          1.18          0.85         0.22 o                         
  -8   0   2         40.24         50.26         1.49 o                         
  -7   0   2         64.93         75.68         2.64 o                         
  -6   0   2         38.23         42.81         1.98 o                         
  -5   0   2          0.57          1.86         0.33 o                         
  -4   0   2        119.12        113.28         2.14 o                         
  -3   0   2        262.27        256.20         4.28 o                         
  -2   0   2       2164.65       1841.12        31.74 o                         
  -1   0   2        204.45        170.95         2.52 o                         
   0   0   2        217.53        276.65         5.14 o                         
   2   0   2        408.14        427.43         9.99 o                         
   3   0   2       2264.37       2475.32        43.27 o                         
   4   0   2        576.95        624.40        17.67 o                         
   5   0   2        115.21        115.17         1.90 o                         
   6   0   2        563.09        539.17        11.64 o                         
   7   0   2         72.78         77.47         2.78 o                         
  -8   1   2          7.88          6.42         0.53 o                         
  -7   1   2         63.10         73.27         1.81 o                         
  -6   1   2        137.56        141.20         2.20 o                         
  -5   1   2        149.04        147.10         1.93 o                         
  -4   1   2          8.96         10.76         0.73 o                         
  -3   1   2        867.65        852.43        11.44 o                         
  -2   1   2        140.24        125.18         3.14 o                         
   0   1   2        671.03        695.03         8.54 o                         
   1   1   2       1094.89        979.04        15.50 o                         
   2   1   2        372.60        332.78         5.50 o                         
   3   1   2         32.08         37.73         1.32 o                         
   4   1   2          7.48          3.72         0.46 o                         
   5   1   2          0.29          0.54         0.27 o                         
   6   1   2         83.12         70.46         1.75 o                         
   7   1   2         11.84         10.25         0.66 o                         
  -8   2   2          6.14          6.62         0.49 o                         
  -7   2   2         10.03          9.67         0.51 o                         
  -6   2   2        100.25         93.75         1.99 o                         
  -5   2   2        164.58        163.22         1.77 o                         
  -4   2   2          1.93          1.01         0.19 o                         
  -3   2   2        244.30        267.23         3.14 o                         
  -2   2   2        125.27        132.08         2.30 o                         
  -1   2   2        278.47        290.45         2.79 o                         
   0   2   2       2159.23       2290.90        19.29 o                         
   1   2   2        597.32        523.40         6.77 o                         
   2   2   2          1.42          1.31         0.20 o                         
   3   2   2         16.99         12.42         0.78 o                         
   4   2   2          0.98          1.08         0.25 o                         
   5   2   2         66.26         64.98         1.17 o                         
   6   2   2         11.98         11.41         0.61 o                         
   7   2   2          2.08          3.04         0.53 o                         
  -7   3   2         24.18         27.99         0.61 o                         
  -6   3   2        249.63        238.72         4.35 o                         
  -5   3   2        950.65        933.85         7.03 o                         
  -4   3   2         38.25         40.91         0.67 o                         
  -3   3   2        214.68        191.46         2.48 o                         
  -2   3   2         86.90         91.65         1.79 o                         
  -1   3   2          0.02          0.20         0.13 o                         
   0   3   2          3.45          3.73         0.18 o                         
   1   3   2          0.57          0.86         0.15 o                         
   2   3   2        242.81        224.09         2.81 o                         
   3   3   2         81.39         71.04         2.05 o                         
   4   3   2         10.34          9.17         0.37 o                         
   5   3   2          6.31          7.14         0.41 o                         
   6   3   2         15.82         19.22         0.83 o                         
   7   3   2          5.53          6.45         0.52 o                         
  -7   4   2         25.62         28.22         0.77 o                         
  -6   4   2         36.63         32.89         1.33 o                         
  -5   4   2        173.85        174.45         2.85 o                         
  -4   4   2         44.72         45.97         0.73 o                         
  -3   4   2         40.18         48.07         1.04 o                         
  -2   4   2         25.05         24.40         0.60 o                         
  -1   4   2        153.42        164.70         5.10 o                         
   0   4   2        175.13        211.12         2.22 o                         
   1   4   2        100.26        115.69         1.64 o                         
   2   4   2        284.49        262.98         3.33 o                         
   3   4   2         28.62         30.57         1.03 o                         
   4   4   2        307.52        284.76         2.79 o                         
   5   4   2        235.29        232.78         2.31 o                         
   6   4   2        276.12        275.37         3.29 o                         
   7   4   2          5.11          6.63         0.71 o                         
  -7   5   2          0.44          0.50         0.29 o                         
  -6   5   2         22.97         23.50         0.83 o                         
  -5   5   2          1.69          2.23         0.33 o                         
  -4   5   2         97.20         92.99         1.39 o                         
  -3   5   2         84.70         93.91         1.25 o                         
  -2   5   2          1.60          2.88         0.22 o                         
  -1   5   2        659.27        635.75        15.15 o                         
   0   5   2         10.90          8.73         0.40 o                         
   1   5   2        560.49        512.80         5.32 o                         
   2   5   2        539.44        552.06        21.95 o                         
   3   5   2          7.46          8.24         0.31 o                         
   4   5   2        715.48        676.82         5.55 o                         
   5   5   2          1.65          1.89         0.27 o                         
   6   5   2          0.08          0.28         0.30 o                         
   7   5   2          9.93         11.66         0.82 o                         
  -7   6   2         11.02         12.75         0.56 o                         
  -6   6   2          4.29          3.94         0.51 o                         
  -5   6   2          3.98          3.33         0.42 o                         
  -4   6   2        131.96        129.66         2.29 o                         
  -3   6   2          2.30          0.91         0.23 o                         
  -2   6   2        212.11        191.52         3.26 o                         
  -1   6   2        633.17        649.00        12.71 o                         
   0   6   2          0.29          0.74         0.55 o                         
   1   6   2        329.98        341.82         7.25 o                         
   2   6   2        279.64        248.52         3.97 o                         
   3   6   2         20.80         23.77         0.62 o                         
   4   6   2         74.49         75.33         1.48 o                         
   5   6   2         33.39         31.71         0.79 o                         
   6   6   2         17.59         17.19         0.88 o                         
   7   6   2          3.91          2.17         0.35 o                         
  -7   7   2         27.16         31.10         1.12 o                         
  -6   7   2          9.35          7.31         0.58 o                         
  -5   7   2         10.55          9.44         0.57 o                         
  -4   7   2        498.49        476.31         5.10 o                         
  -3   7   2         48.60         44.97         1.17 o                         
  -2   7   2         22.59         23.37         0.79 o                         
  -1   7   2         30.66         33.22         0.79 o                         
   0   7   2          0.03          0.02         0.17 o                         
   1   7   2          5.18          7.19         0.56 o                         
   2   7   2        120.67        121.81         1.59 o                         
   3   7   2         41.31         33.47         0.84 o                         
   4   7   2         59.51         62.56         1.36 o                         
   5   7   2          4.22          5.00         0.48 o                         
   6   7   2         14.69         18.17         0.77 o                         
  -6   8   2          0.01          0.04         0.32 o                         
  -5   8   2         73.27         67.59         1.42 o                         
  -4   8   2         30.16         35.38         0.89 o                         
  -3   8   2         26.80         29.22         0.72 o                         
  -2   8   2          9.37         10.92         0.44 o                         
  -1   8   2        143.70        144.37         1.53 o                         
   0   8   2          9.38         11.13         0.42 o                         
   1   8   2          4.42          7.74         0.60 o                         
   2   8   2          6.72          5.94         0.46 o                         
   3   8   2         13.64         13.97         0.74 o                         
   4   8   2          0.82          0.98         0.34 o                         
   5   8   2         12.27         11.92         0.76 o                         
   6   8   2          0.01          0.08         0.19 o                         
  -6   9   2          0.25          0.13         0.15 o                         
  -5   9   2         26.47         31.97         1.07 o                         
  -4   9   2         61.92         62.50         1.77 o                         
  -3   9   2          5.50          3.73         0.32 o                         
  -2   9   2         21.31         15.56         0.60 o                         
  -1   9   2         26.49         33.98         1.95 o                         
   0   9   2        112.16        114.89         1.60 o                         
   1   9   2        414.19        405.69         4.05 o                         
   2   9   2          6.88          8.02         0.84 o                         
   3   9   2          0.07          0.15         0.36 o                         
   4   9   2         19.39         16.51         0.76 o                         
   5   9   2          0.86          0.89         0.28 o                         
   6   9   2          3.56          4.45         0.36 o                         
  -5  10   2          0.04         -0.21         0.40 o                         
  -4  10   2          0.44          0.39         0.33 o                         
  -3  10   2          2.96          2.07         0.33 o                         
  -2  10   2         54.45         52.55         1.25 o                         
  -1  10   2          2.87          2.84         0.34 o                         
   0  10   2         92.99        105.72         1.94 o                         
   1  10   2         52.37         53.69         0.92 o                         
   2  10   2         37.30         30.26         0.80 o                         
   3  10   2         13.04         11.92         0.82 o                         
   4  10   2          0.18          0.48         0.38 o                         
   5  10   2         45.04         51.67         1.08 o                         
  -5  11   2          2.78          2.78         0.73 o                         
  -4  11   2          0.37         -0.06         0.39 o                         
  -3  11   2         17.18         16.22         1.15 o                         
  -2  11   2          3.02          3.64         0.68 o                         
  -1  11   2         21.64         25.89         2.23 o                         
   0  11   2         27.66         29.55         0.97 o                         
   1  11   2         66.31         64.79         1.28 o                         
   2  11   2         61.01         56.93         1.07 o                         
   3  11   2          0.20          0.26         0.28 o                         
   4  11   2          0.62          0.62         0.21 o                         
   5  11   2         16.01         17.67         0.60 o                         
  -4  12   2          0.63          0.12         0.31 o                         
  -3  12   2         19.02         20.40         1.21 o                         
  -2  12   2          3.88          2.87         0.38 o                         
  -1  12   2          9.45         13.96         2.16 o                         
   0  12   2         14.30         17.04         1.69 o                         
   1  12   2         68.29         64.40         2.06 o                         
   2  12   2          0.30          0.34         0.28 o                         
   3  12   2          2.05          3.87         0.60 o                         
  -3  13   2          0.02         -0.12         0.29 o                         
  -2  13   2          9.93          9.68         0.77 o                         
  -1  13   2          8.62          8.66         0.79 o                         
   0  13   2         45.51         49.88         2.51 o                         
   1  13   2          0.15         -0.06         0.27 o                         
   2  13   2          1.20          0.83         0.31 o                         
  -1  14   2          2.45          1.80         0.36 o                         
   0  14   2          0.44          0.32         0.30 o                         
   1  14   2          0.86          0.74         0.26 o                         
  -7   1   3         18.47         20.73         0.75 o                         
  -6   1   3         35.04         38.39         0.93 o                         
  -5   1   3        213.34        197.43         2.90 o                         
  -4   1   3         16.01         15.17         0.89 o                         
  -3   1   3         30.20         38.22         1.81 o                         
  -2   1   3         46.82         46.82         1.25 o                         
  -1   1   3         37.47         44.02         1.06 o                         
   1   1   3        278.56        259.73         3.61 o                         
   2   1   3        202.79        194.34         2.74 o                         
   3   1   3          7.43         10.93         0.63 o                         
   4   1   3        292.95        308.22         7.84 o                         
   5   1   3         20.38         14.43         0.87 o                         
   6   1   3          1.46          2.72         0.72 o                         
   7   1   3         41.89         37.11         1.03 o                         
  -7   2   3          2.00          1.45         0.23 o                         
  -6   2   3          4.25          5.57         0.65 o                         
  -5   2   3        542.20        527.04         4.85 o                         
  -4   2   3         27.41         29.97         0.91 o                         
  -3   2   3        182.94        183.64         2.84 o                         
  -2   2   3        440.44        440.82         6.11 o                         
  -1   2   3         36.59         51.54         0.83 o                         
   1   2   3        809.31        758.74        13.36 o                         
   2   2   3         54.12         42.20         0.91 o                         
   3   2   3         56.17         50.80         1.17 o                         
   4   2   3         18.87         12.88         0.57 o                         
   5   2   3         12.27         11.74         0.58 o                         
   6   2   3          4.72          4.24         0.40 o                         
   7   2   3         16.90         15.50         0.60 o                         
  -7   3   3         25.31         23.36         0.56 o                         
  -6   3   3         53.49         53.67         1.73 o                         
  -5   3   3        272.55        287.57         3.10 o                         
  -4   3   3        239.79        252.71         3.27 o                         
  -3   3   3          6.74          8.03         0.45 o                         
  -2   3   3        538.96        605.31         8.08 o                         
  -1   3   3        479.69        442.11         4.21 o                         
   0   3   3         21.79         33.48         0.66 o                         
   1   3   3        702.28        674.17        12.24 o                         
   2   3   3         50.41         50.18         1.01 o                         
   3   3   3         80.54         83.84         1.48 o                         
   4   3   3         48.01         47.56         0.96 o                         
   5   3   3        108.87        100.45         1.70 o                         
   6   3   3         41.85         40.08         1.00 o                         
   7   3   3          0.99          0.92         0.24 o                         
  -7   4   3         20.50         18.65         0.60 o                         
  -6   4   3          6.69          7.31         0.51 o                         
  -5   4   3        161.20        160.95         2.31 o                         
  -4   4   3         50.30         54.60         0.89 o                         
  -3   4   3         21.10         18.45         0.66 o                         
  -2   4   3       1340.01       1350.54        16.86 o                         
  -1   4   3        131.94        138.38         2.60 o                         
   0   4   3         55.54         66.41         0.78 o                         
   1   4   3        629.49        662.02         5.47 o                         
   2   4   3         47.77         48.18         0.98 o                         
   3   4   3         57.61         50.03         1.28 o                         
   4   4   3          0.83          0.87         0.20 o                         
   5   4   3        301.77        305.08         2.48 o                         
   6   4   3          4.69          4.94         0.41 o                         
   7   4   3          8.24          7.76         0.69 o                         
  -7   5   3          1.71          3.22         0.59 o                         
  -6   5   3          8.32          6.09         0.40 o                         
  -5   5   3          9.41          9.19         0.46 o                         
  -4   5   3        179.78        168.76         2.05 o                         
  -3   5   3          3.79          2.16         0.16 o                         
  -2   5   3         48.12         45.77         0.92 o                         
  -1   5   3         26.84         22.83         1.07 o                         
   0   5   3        253.34        265.37         5.31 o                         
   1   5   3        450.04        466.50         4.00 o                         
   2   5   3         24.29         17.76         0.59 o                         
   3   5   3         30.11         31.81         0.77 o                         
   4   5   3         53.21         49.31         0.82 o                         
   5   5   3         19.37         21.27         0.61 o                         
   6   5   3        125.64        128.25         2.14 o                         
  -7   6   3         42.23         52.39         1.66 o                         
  -6   6   3          5.21          5.15         1.05 o                         
  -5   6   3         46.63         45.15         1.34 o                         
  -4   6   3         42.45         38.76         0.96 o                         
  -3   6   3        221.40        206.77         1.96 o                         
  -2   6   3         79.45         70.01         1.43 o                         
  -1   6   3        233.00        227.45         3.78 o                         
   0   6   3        118.99        132.76         2.49 o                         
   1   6   3         21.14         25.89         6.50 o                         
   2   6   3        630.47        662.31         6.52 o                         
   3   6   3         28.87         29.25         0.70 o                         
   4   6   3         55.56         55.73         0.92 o                         
   5   6   3        325.61        323.43         4.30 o                         
   6   6   3          6.88          6.94         0.58 o                         
  -7   7   3         38.34         40.81         1.22 o                         
  -6   7   3         58.47         65.86         2.40 o                         
  -5   7   3         55.83         54.68         2.13 o                         
  -4   7   3          7.82          6.68         0.52 o                         
  -3   7   3         16.98         15.27         0.56 o                         
  -2   7   3          1.56          1.48         0.24 o                         
  -1   7   3        255.97        253.92         2.98 o                         
   0   7   3          0.03          0.08         0.14 o                         
   1   7   3         11.54         26.00         6.65 o                         
   2   7   3         12.18         13.63         0.57 o                         
   3   7   3          2.67          2.83         0.30 o                         
   4   7   3         24.91         26.38         0.77 o                         
   5   7   3         13.80         13.72         0.59 o                         
   6   7   3          2.56          2.89         0.57 o                         
  -6   8   3          0.31          0.54         0.29 o                         
  -5   8   3         78.88         73.82         2.78 o                         
  -4   8   3         66.49         55.06         1.04 o                         
  -3   8   3          3.53          3.74         0.36 o                         
  -2   8   3          8.26          8.34         0.44 o                         
  -1   8   3        328.55        320.65         3.24 o                         
   0   8   3         32.60         30.88         0.66 o                         
   1   8   3         10.17         29.57         3.89 o                         
   2   8   3          3.38          3.11         0.32 o                         
   3   8   3          2.32          2.87         0.33 o                         
   4   8   3        188.89        182.86         2.93 o                         
   5   8   3         14.17         14.33         0.79 o                         
   6   8   3          0.39          0.13         0.23 o                         
  -6   9   3          0.03         -0.12         0.26 o                         
  -5   9   3          8.42          9.66         0.90 o                         
  -4   9   3          1.66          0.85         0.30 o                         
  -3   9   3          0.51          0.33         0.23 o                         
  -2   9   3         51.82         51.23         1.12 o                         
  -1   9   3        138.55        134.86         1.86 o                         
   0   9   3         37.06         36.94         0.87 o                         
   1   9   3         13.98         17.10         1.58 o                         
   2   9   3         12.65         11.43         0.48 o                         
   3   9   3        103.86         99.08         1.99 o                         
   4   9   3          2.86          1.41         0.29 o                         
   5   9   3          4.23          4.99         0.61 o                         
   6   9   3          0.10          0.57         0.27 o                         
  -5  10   3         12.00          8.56         0.71 o                         
  -4  10   3         20.38         18.77         0.92 o                         
  -3  10   3         24.52         24.60         0.90 o                         
  -2  10   3         19.07         20.50         0.76 o                         
  -1  10   3          0.13          0.69         0.29 o                         
   0  10   3        155.99        177.09         2.03 o                         
   1  10   3         35.36         36.52         0.84 o                         
   2  10   3         12.68         11.26         0.49 o                         
   3  10   3         12.79         10.96         0.85 o                         
   4  10   3         12.68         13.41         0.78 o                         
   5  10   3         17.71         23.74         0.67 o                         
  -5  11   3          1.02          0.73         0.26 o                         
  -4  11   3         14.95         16.56         1.03 o                         
  -3  11   3          7.49          6.76         0.83 o                         
  -2  11   3         14.03         11.89         0.67 o                         
  -1  11   3         17.89         19.93         1.06 o                         
   0  11   3          0.19          0.34         0.26 o                         
   1  11   3         96.94        100.70         1.96 o                         
   2  11   3          1.23          1.05         0.27 o                         
   3  11   3          2.23          2.51         0.35 o                         
   4  11   3         30.38         28.75         1.39 o                         
   5  11   3          5.97          4.66         0.42 o                         
  -4  12   3          0.01         -0.03         0.28 o                         
  -3  12   3          0.85          1.08         0.42 o                         
  -2  12   3          2.16          1.59         0.33 o                         
  -1  12   3         21.16         25.40         0.78 o                         
   0  12   3          9.35         12.13         0.75 o                         
   1  12   3         59.91         58.57         1.68 o                         
   2  12   3         11.87          9.97         0.88 o                         
   3  12   3          4.90          5.50         0.49 o                         
   4  12   3          0.47          0.71         0.28 o                         
  -2  13   3          0.00          0.05         0.23 o                         
  -1  13   3          4.41          4.07         0.44 o                         
   0  13   3         14.00         14.16         0.71 o                         
   1  13   3          6.93          6.27         0.49 o                         
  -1  14   3          0.05          0.20         0.25 o                         
   0  14   3          4.98          3.67         0.42 o                         
  -7   0   4          9.67          9.19         0.62 o                         
  -6   0   4         83.32         80.36         4.88 o                         
  -5   0   4         69.36         65.48         2.44 o                         
  -4   0   4        215.94        223.01         3.51 o                         
  -3   0   4          0.00          0.07         0.36 o                         
  -2   0   4         11.08          7.95         0.67 o                         
  -1   0   4          4.01          5.34         0.90 o                         
   0   0   4          7.88         18.56         1.06 o                         
   1   0   4          6.08          2.51         0.54 o                         
   2   0   4        438.64        375.92        10.12 o                         
   3   0   4        376.36        388.82         6.39 o                         
   4   0   4         12.01         10.34         1.20 o                         
   5   0   4         96.48        100.98         3.77 o                         
   6   0   4        330.22        308.80         7.67 o                         
   7   0   4          8.24          6.13         0.77 o                         
  -7   1   4          6.86          8.45         0.66 o                         
  -6   1   4         45.50         47.09         1.35 o                         
  -5   1   4         54.55         56.98         1.15 o                         
  -4   1   4         43.58         40.90         1.39 o                         
  -3   1   4          8.16          7.21         0.82 o                         
  -2   1   4        452.65        402.66         5.89 o                         
  -1   1   4        414.15        363.97         5.20 o                         
   0   1   4       3316.74       3416.46        57.97 o                         
   1   1   4        132.87        139.79         2.28 o                         
   2   1   4        144.09        126.72         1.70 o                         
   3   1   4        162.71        158.14         2.78 o                         
   4   1   4          3.77          5.81         0.55 o                         
   5   1   4         15.22         13.65         0.74 o                         
   6   1   4          4.01          3.89         0.45 o                         
   7   1   4          3.28          2.61         0.40 o                         
  -7   2   4          1.44          1.67         0.24 o                         
  -6   2   4         51.68         54.59         1.07 o                         
  -5   2   4          1.72          1.84         0.26 o                         
  -4   2   4        105.85        109.14         1.55 o                         
  -3   2   4        161.66        173.73         3.31 o                         
  -2   2   4        641.79        626.10         6.04 o                         
  -1   2   4        900.17        873.37         7.93 o                         
   0   2   4       1430.15       1559.69        13.59 o                         
   1   2   4         23.12         26.88         0.82 o                         
   2   2   4        272.04        258.56         2.66 o                         
   3   2   4        609.53        598.01         6.49 o                         
   4   2   4         22.83         22.01         0.77 o                         
   5   2   4          2.48          3.25         0.33 o                         
   6   2   4         25.00         22.12         0.86 o                         
   7   2   4          1.48          1.82         0.46 o                         
  -7   3   4         55.61         56.28         0.87 o                         
  -6   3   4        100.24         96.77         1.59 o                         
  -5   3   4          0.01          0.57         0.22 o                         
  -4   3   4          2.12          3.85         0.31 o                         
  -3   3   4         22.79         20.01         0.72 o                         
  -2   3   4       1312.85       1281.79        16.20 o                         
  -1   3   4         89.65         79.16         1.39 o                         
   0   3   4        743.92        790.94         6.37 o                         
   1   3   4        616.33        634.85         7.05 o                         
   2   3   4        715.01        679.72         7.60 o                         
   3   3   4         34.04         28.06         0.62 o                         
   4   3   4        221.41        207.08         2.06 o                         
   5   3   4          1.00          1.41         0.28 o                         
   6   3   4          0.47          0.49         0.44 o                         
   7   3   4          4.76          5.13         0.43 o                         
  -7   4   4          1.21          0.90         0.20 o                         
  -6   4   4         85.61         82.86         1.43 o                         
  -5   4   4         12.57         11.59         0.44 o                         
  -4   4   4         74.12         69.88         0.90 o                         
  -3   4   4          0.71          0.29         0.16 o                         
  -2   4   4        125.58        138.96         2.63 o                         
  -1   4   4         38.69         50.55         3.06 o                         
   0   4   4         65.00         75.63         0.99 o                         
   1   4   4       1680.39       1726.58        17.40 o                         
   2   4   4          0.98          0.66         0.19 o                         
   3   4   4         41.44         40.54         0.85 o                         
   4   4   4        223.52        220.89         2.48 o                         
   5   4   4         17.41         17.45         0.51 o                         
   6   4   4          0.31          0.24         0.22 o                         
  -7   5   4         19.11         20.24         0.99 o                         
  -6   5   4          2.49          3.24         0.39 o                         
  -5   5   4          4.23          5.84         0.42 o                         
  -4   5   4         16.44         14.38         0.48 o                         
  -3   5   4        103.07        104.94         1.07 o                         
  -2   5   4         65.51         62.94         2.13 o                         
  -1   5   4         42.48         45.63         1.31 o                         
   0   5   4          6.67          5.92         0.26 o                         
   1   5   4         18.71         28.28         0.77 o                         
   2   5   4         68.88         73.04         0.93 o                         
   3   5   4         13.80         14.40         0.52 o                         
   4   5   4        112.52        109.67         1.60 o                         
   5   5   4        526.59        529.74         4.93 o                         
   6   5   4          1.06          0.90         0.25 o                         
  -7   6   4          1.46          2.12         0.36 o                         
  -6   6   4         17.71         21.42         1.37 o                         
  -5   6   4          5.19          5.27         0.48 o                         
  -4   6   4          6.12          3.33         0.39 o                         
  -3   6   4         33.44         31.72         0.65 o                         
  -2   6   4          0.03          0.00         0.21 o                         
  -1   6   4         54.59         50.30         1.75 o                         
   0   6   4          0.46          0.14         0.17 o                         
   1   6   4          2.53          2.59         0.59 o                         
   2   6   4         14.27         12.81         0.55 o                         
   3   6   4          1.27          1.21         0.23 o                         
   4   6   4        145.92        146.40         1.66 o                         
   5   6   4         73.76         79.68         1.67 o                         
   6   6   4          0.97          0.36         0.37 o                         
  -6   7   4          1.64         -0.12         0.43 o                         
  -5   7   4         44.44         41.42         2.18 o                         
  -4   7   4          8.77         12.64         0.80 o                         
  -3   7   4         10.23          9.80         0.60 o                         
  -2   7   4          0.07          0.68         0.31 o                         
  -1   7   4        435.33        415.11         3.97 o                         
   0   7   4         48.11         49.77         0.75 o                         
   1   7   4         20.41         42.74         8.37 o                         
   2   7   4        223.38        228.77         3.76 o                         
   3   7   4          0.87          0.71         0.23 o                         
   4   7   4         53.83         57.04         1.29 o                         
   5   7   4        113.91        114.51         2.51 o                         
   6   7   4          3.11          2.77         0.45 o                         
  -5   8   4         25.43         27.40         1.58 o                         
  -4   8   4        171.01        160.46         4.81 o                         
  -3   8   4         10.77         14.73         0.67 o                         
  -2   8   4          2.50          3.30         0.31 o                         
  -1   8   4        411.50        402.21         3.97 o                         
   0   8   4         72.34         74.85         1.22 o                         
   1   8   4        171.85        206.78         3.34 o                         
   2   8   4          2.35          1.37         0.23 o                         
   3   8   4          0.10          0.33         0.23 o                         
   4   8   4          3.37          4.80         0.50 o                         
   5   8   4          0.04         -0.16         0.32 o                         
   6   8   4          0.56          0.41         0.20 o                         
  -6   9   4          5.27          5.63         0.43 o                         
  -5   9   4         32.09         27.49         2.69 o                         
  -4   9   4         19.09         21.91         1.21 o                         
  -3   9   4          1.63          1.64         0.35 o                         
  -2   9   4         11.10         10.40         0.56 o                         
  -1   9   4        332.74        324.49         3.82 o                         
   0   9   4          5.41          4.32         0.32 o                         
   1   9   4         20.45         28.01         2.40 o                         
   2   9   4         20.39         16.00         0.47 o                         
   3   9   4          3.48          3.43         0.53 o                         
   4   9   4          8.51          7.92         0.55 o                         
   5   9   4          3.46          3.41         0.33 o                         
  -5  10   4          0.08         -0.16         0.24 o                         
  -4  10   4          7.04          6.88         0.52 o                         
  -3  10   4          3.79          3.94         0.43 o                         
  -2  10   4          1.82          1.58         0.29 o                         
  -1  10   4          1.45          1.71         0.34 o                         
   0  10   4         71.80         77.47         1.54 o                         
   1  10   4         14.80         16.15         0.74 o                         
   2  10   4          2.77          2.17         0.29 o                         
   3  10   4         15.64         11.66         1.34 o                         
   4  10   4         11.75         12.00         0.57 o                         
   5  10   4          4.72          3.64         0.48 o                         
  -4  11   4          1.50          2.10         0.45 o                         
  -3  11   4          3.07          5.11         0.52 o                         
  -2  11   4         17.99         19.57         0.80 o                         
  -1  11   4          1.69          1.49         0.37 o                         
   0  11   4          6.88          7.92         0.44 o                         
   1  11   4          1.48          1.74         0.31 o                         
   2  11   4         19.57         17.06         0.56 o                         
   3  11   4          2.45          1.72         0.37 o                         
   4  11   4          1.19          1.00         0.29 o                         
  -4  12   4          8.85          5.57         0.45 o                         
  -3  12   4          0.02         -0.18         0.26 o                         
  -2  12   4          0.12          0.12         0.32 o                         
  -1  12   4         37.52         38.83         1.07 o                         
   0  12   4         60.85         66.32         1.76 o                         
   1  12   4          2.20          3.63         0.70 o                         
   2  12   4          0.00         -0.16         0.45 o                         
   3  12   4          1.64          2.18         0.46 o                         
  -2  13   4         10.96          9.69         0.72 o                         
  -1  13   4          0.02          0.40         0.37 o                         
   0  13   4          7.63          6.18         0.66 o                         
   1  13   4          1.86          1.75         0.41 o                         
  -7   1   5         63.14         70.84         1.35 o                         
  -6   1   5         63.08         68.05         1.77 o                         
  -5   1   5        352.57        356.64         3.34 o                         
  -4   1   5          3.18          2.54         0.35 o                         
  -3   1   5          9.05          7.27         0.46 o                         
  -2   1   5        152.08        142.61         2.85 o                         
  -1   1   5        155.07        130.19         3.60 o                         
   0   1   5         32.87         40.75         1.24 o                         
   1   1   5         29.39         32.26         1.17 o                         
   2   1   5          0.10         -0.09         0.47 o                         
   3   1   5         58.34         55.99         1.66 o                         
   4   1   5         44.53         45.31         1.39 o                         
   5   1   5         39.53         40.75         2.29 o                         
   6   1   5        185.99        188.65         3.75 o                         
   7   1   5          7.77          7.68         0.52 o                         
  -7   2   5         10.73         13.04         0.46 o                         
  -6   2   5         26.09         26.32         0.72 o                         
  -5   2   5        378.08        381.66         3.25 o                         
  -4   2   5          0.90          1.33         0.24 o                         
  -3   2   5         41.44         39.76         0.92 o                         
  -2   2   5        226.98        206.08         2.61 o                         
  -1   2   5         23.54         21.13         0.92 o                         
   0   2   5         22.31         27.96         0.72 o                         
   1   2   5        629.11        591.77         5.86 o                         
   2   2   5         27.26         29.36         0.85 o                         
   3   2   5        174.95        180.61         3.02 o                         
   4   2   5         80.22         86.73         3.71 o                         
   5   2   5         26.27         26.71         0.96 o                         
   6   2   5        102.16        101.87         1.91 o                         
   7   2   5          6.58          8.39         0.51 o                         
  -7   3   5          1.82          2.25         0.22 o                         
  -6   3   5         93.56         95.27         1.40 o                         
  -5   3   5          5.82          5.14         0.31 o                         
  -4   3   5        167.83        166.72         1.67 o                         
  -3   3   5        350.55        338.45         3.36 o                         
  -2   3   5         86.45         85.79         1.60 o                         
  -1   3   5       1395.76       1363.21        17.29 o                         
   0   3   5        148.69        158.90         2.38 o                         
   1   3   5          6.06          8.74         0.56 o                         
   2   3   5          0.29          0.49         0.19 o                         
   3   3   5         81.17         83.91         1.12 o                         
   4   3   5        255.32        240.58         2.95 o                         
   5   3   5         22.36         22.09         0.88 o                         
   6   3   5         60.29         62.50         1.94 o                         
   7   3   5          1.75          2.01         0.26 o                         
  -7   4   5          0.22          0.38         0.21 o                         
  -6   4   5         18.60         17.02         0.60 o                         
  -5   4   5          0.07          0.27         0.17 o                         
  -4   4   5          0.95          0.73         0.19 o                         
  -3   4   5        258.79        255.37         2.49 o                         
  -2   4   5          4.05          2.93         0.28 o                         
  -1   4   5          7.22          7.82         0.47 o                         
   0   4   5         48.83         61.01         1.13 o                         
   1   4   5          0.95          2.01         0.26 o                         
   2   4   5         16.40         20.76         0.49 o                         
   3   4   5          7.84          5.96         0.32 o                         
   4   4   5        396.05        380.25         4.23 o                         
   5   4   5          8.85          7.52         0.66 o                         
   6   4   5          0.08          0.16         0.23 o                         
   7   4   5         12.30         11.58         0.71 o                         
  -7   5   5         13.20         13.86         0.73 o                         
  -6   5   5         97.10         94.72         2.14 o                         
  -5   5   5         28.74         29.42         0.82 o                         
  -4   5   5          0.51          0.61         0.19 o                         
  -3   5   5          8.56          8.49         0.31 o                         
  -2   5   5         42.27         39.99         1.36 o                         
  -1   5   5        141.36        142.91         2.48 o                         
   0   5   5          2.60          4.92         0.25 o                         
   1   5   5          0.38          1.51         0.28 o                         
   2   5   5         27.63         26.41         0.50 o                         
   3   5   5          6.24          5.98         0.33 o                         
   4   5   5        144.82        140.95         1.91 o                         
   5   5   5         15.15         15.95         0.54 o                         
   6   5   5         31.67         34.00         1.46 o                         
  -6   6   5          2.10          2.65         0.61 o                         
  -5   6   5         10.60         10.90         0.77 o                         
  -4   6   5         28.23         25.76         1.24 o                         
  -3   6   5         33.85         34.05         0.82 o                         
  -2   6   5         72.64         69.73         1.59 o                         
  -1   6   5         21.33         20.99         0.58 o                         
   0   6   5         14.90         18.92         0.50 o                         
   1   6   5          6.16          3.88         0.25 o                         
   2   6   5         30.83         30.24         1.41 o                         
   3   6   5          5.24          5.03         0.42 o                         
   4   6   5          5.43          6.48         0.50 o                         
   5   6   5         92.31         94.29         2.18 o                         
   6   6   5          7.23          4.41         0.55 o                         
  -6   7   5         11.35         12.71         0.93 o                         
  -5   7   5          0.04          1.29         0.76 o                         
  -4   7   5          4.08          6.73         1.04 o                         
  -3   7   5         42.05         43.20         2.42 o                         
  -2   7   5          7.31          6.56         0.48 o                         
  -1   7   5        212.45        209.26         2.41 o                         
   0   7   5          9.58          8.37         0.34 o                         
   1   7   5        322.69        311.67         3.19 o                         
   2   7   5         48.27         45.82         1.16 o                         
   3   7   5         61.25         63.19         3.55 o                         
   4   7   5         57.30         59.35         1.29 o                         
   5   7   5         10.08          9.98         0.66 o                         
   6   7   5          9.52          6.10         0.46 o                         
  -6   8   5          0.20          0.42         0.30 o                         
  -5   8   5          0.00         -0.05         0.27 o                         
  -4   8   5        160.03        162.92         3.22 o                         
  -3   8   5         10.85          6.76         0.47 o                         
  -2   8   5        108.68        102.66         2.45 o                         
  -1   8   5          2.31          1.78         0.36 o                         
   0   8   5        202.10        225.32         2.84 o                         
   1   8   5          5.09          5.70         0.34 o                         
   2   8   5        118.08        101.39         1.71 o                         
   3   8   5          8.90          6.81         0.49 o                         
   4   8   5          3.92          5.19         0.50 o                         
   5   8   5          8.34          8.40         0.79 o                         
  -5   9   5          0.66          0.56         0.43 o                         
  -4   9   5         92.50         88.45         1.64 o                         
  -3   9   5         12.22         10.29         0.84 o                         
  -2   9   5          4.40          5.57         0.52 o                         
  -1   9   5        134.99        128.52         2.03 o                         
   0   9   5         12.93         15.86         0.80 o                         
   1   9   5         12.94         17.05         0.67 o                         
   2   9   5         37.97         33.37         0.84 o                         
   3   9   5          4.14          3.43         0.52 o                         
   4   9   5          0.34          0.60         0.27 o                         
   5   9   5         41.96         48.80         1.20 o                         
  -4  10   5         10.16          9.99         0.57 o                         
  -3  10   5         19.32         21.42         0.80 o                         
  -2  10   5          0.86          0.74         0.29 o                         
  -1  10   5         26.85         27.16         1.25 o                         
   0  10   5          9.03         10.50         0.57 o                         
   1  10   5         10.56         12.12         0.50 o                         
   2  10   5          0.87          0.06         0.27 o                         
   3  10   5          3.87          3.57         0.39 o                         
   4  10   5          0.01         -0.03         0.27 o                         
   5  10   5          5.42          5.28         0.44 o                         
  -4  11   5          2.51          0.99         0.28 o                         
  -3  11   5          4.37          5.38         0.49 o                         
  -2  11   5         11.86         14.27         1.05 o                         
  -1  11   5         29.34         31.46         0.99 o                         
   0  11   5         10.98         11.51         0.60 o                         
   1  11   5         17.74         18.65         0.76 o                         
   2  11   5          0.12          0.19         0.32 o                         
   4  11   5          0.78          0.77         0.38 o                         
  -3  12   5          4.80          5.41         0.56 o                         
  -2  12   5          1.53          2.93         0.57 o                         
  -1  12   5          0.59          0.59         0.46 o                         
   0  12   5          4.41          6.44         0.46 o                         
   1  12   5         19.77         16.53         0.80 o                         
   2  12   5         10.18          9.61         0.80 o                         
   3  12   5          0.92          0.39         0.31 o                         
   0  13   5         23.53         24.42         1.18 o                         
  -7   0   6         32.16         34.58         2.26 o                         
  -6   0   6         52.28         59.63         1.75 o                         
  -5   0   6        575.53        582.63         5.71 o                         
  -4   0   6          6.41          5.31         0.45 o                         
  -3   0   6         15.34         17.34         0.90 o                         
  -2   0   6        161.19        157.89         2.55 o                         
  -1   0   6        215.25        230.33         5.72 o                         
   0   0   6          6.95         10.46         0.74 o                         
   1   0   6         50.18         57.92         2.68 o                         
   2   0   6         47.98         50.59         2.39 o                         
   3   0   6         96.86         90.20         3.23 o                         
   4   0   6         12.39         15.35         1.71 o                         
   6   0   6          5.22          4.88         0.83 o                         
   7   0   6         37.92         35.27         1.39 o                         
  -7   1   6          2.26          3.67         0.40 o                         
  -6   1   6         10.71         12.14         0.66 o                         
  -5   1   6        112.60        116.17         1.51 o                         
  -4   1   6         51.16         47.48         0.98 o                         
  -3   1   6          3.88          2.86         0.32 o                         
  -2   1   6        256.00        274.32         3.16 o                         
  -1   1   6         13.24         13.42         1.14 o                         
   0   1   6        514.58        579.15         8.28 o                         
   1   1   6         13.51         10.78         0.78 o                         
   2   1   6        156.11        134.81         8.79 o                         
   3   1   6         66.31         63.47         1.90 o                         
   4   1   6         69.89         71.39         2.17 o                         
   5   1   6          9.29          8.59         1.13 o                         
   6   1   6         10.11         10.39         0.77 o                         
   7   1   6          4.53          3.92         0.25 o                         
  -7   2   6          3.14          3.40         0.53 o                         
  -6   2   6          3.17          3.48         0.32 o                         
  -5   2   6        305.01        303.24         2.69 o                         
  -4   2   6          0.25          0.22         0.21 o                         
  -3   2   6         43.16         46.64         1.01 o                         
  -2   2   6         84.70         88.94         1.23 o                         
  -1   2   6         39.02         45.52         1.54 o                         
   0   2   6        508.78        529.65         5.46 o                         
   1   2   6        765.49        813.50        11.05 o                         
   2   2   6         10.00         10.42         0.50 o                         
   3   2   6         11.58          8.85         0.64 o                         
   4   2   6         30.81         29.02         1.38 o                         
   5   2   6         12.94         13.90         0.97 o                         
   6   2   6         15.55         17.54         0.92 o                         
   7   2   6          6.07          4.80         0.36 o                         
  -7   3   6          1.48          1.84         0.29 o                         
  -6   3   6          6.37          7.19         0.41 o                         
  -5   3   6         29.29         30.50         0.80 o                         
  -4   3   6         91.94         90.80         1.21 o                         
  -3   3   6         38.41         42.04         0.83 o                         
  -2   3   6        100.86        106.95         1.39 o                         
  -1   3   6          0.56          0.62         0.34 o                         
   0   3   6       2194.60       2457.13        21.51 o                         
   1   3   6        166.86        165.46         2.58 o                         
   2   3   6         30.93         41.32         0.96 o                         
   3   3   6         56.77         61.26         1.91 o                         
   4   3   6        110.55        119.50         3.83 o                         
   5   3   6        101.76        107.69         2.62 o                         
   6   3   6         15.84         14.58         0.75 o                         
   7   3   6          0.31          0.54         0.29 o                         
  -7   4   6          4.61          5.02         0.43 o                         
  -6   4   6         48.40         47.38         1.45 o                         
  -5   4   6         58.07         59.13         0.94 o                         
  -4   4   6          3.35          3.98         0.28 o                         
  -3   4   6          3.81          2.82         0.28 o                         
  -2   4   6         17.07         15.07         0.62 o                         
  -1   4   6          6.50          4.46         0.36 o                         
   0   4   6        403.87        467.26         4.41 o                         
   1   4   6          0.19          0.89         0.32 o                         
   2   4   6        104.75        110.63         1.12 o                         
   3   4   6          2.59          2.61         0.25 o                         
   4   4   6         81.57         86.20         1.63 o                         
   5   4   6         17.09         18.09         0.77 o                         
   6   4   6         20.29         17.56         0.66 o                         
  -6   5   6          0.14          0.06         0.42 o                         
  -5   5   6          3.78          3.13         0.52 o                         
  -4   5   6         53.72         52.23         0.91 o                         
  -3   5   6         27.64         31.23         0.89 o                         
  -2   5   6         50.97         44.36         1.48 o                         
  -1   5   6          1.68          1.89         0.19 o                         
   0   5   6          0.10          0.15         0.15 o                         
   1   5   6          0.28          0.40         0.17 o                         
   2   5   6         44.38         47.59         0.79 o                         
   3   5   6          0.20          0.06         0.20 o                         
   4   5   6          7.35          8.27         0.55 o                         
   5   5   6         82.27         81.82         1.66 o                         
   6   5   6         12.40         11.76         0.59 o                         
  -6   6   6         18.03         17.72         1.09 o                         
  -5   6   6          7.01          7.63         1.00 o                         
  -4   6   6         53.35         48.83         2.48 o                         
  -3   6   6          9.69          9.40         0.70 o                         
  -2   6   6         35.24         37.52         1.11 o                         
  -1   6   6          2.34          1.69         0.23 o                         
   0   6   6          0.38          0.35         0.18 o                         
   1   6   6          1.14          0.43         0.19 o                         
   2   6   6          0.98          0.95         0.43 o                         
   3   6   6          1.78          1.91         0.40 o                         
   4   6   6         25.42         26.50         0.95 o                         
   5   6   6         17.64         18.03         1.45 o                         
  -6   7   6          0.50          0.63         0.38 o                         
  -5   7   6          0.55          1.01         0.60 o                         
  -4   7   6         27.09         22.86         1.66 o                         
  -3   7   6         20.25         22.14         0.88 o                         
  -2   7   6         20.26         18.63         0.70 o                         
  -1   7   6        260.97        253.27         3.27 o                         
   0   7   6          6.81          7.72         0.34 o                         
   1   7   6          3.24         16.84         3.15 o                         
   2   7   6         55.39         53.97         1.23 o                         
   3   7   6          0.72          1.03         0.35 o                         
   4   7   6         15.11         12.75         0.76 o                         
   5   7   6          1.45          0.92         0.35 o                         
  -6   8   6          0.75          0.65         0.25 o                         
  -5   8   6          4.25          3.85         0.47 o                         
  -4   8   6          3.30          5.08         0.89 o                         
  -3   8   6         13.29         13.97         0.90 o                         
  -2   8   6          2.66          2.55         0.35 o                         
  -1   8   6         11.81         11.30         0.59 o                         
   0   8   6        192.47        208.63         3.20 o                         
   1   8   6         68.53         64.89         1.05 o                         
   2   8   6         12.41         13.91         0.57 o                         
   3   8   6         42.20         41.20         1.06 o                         
   4   8   6         24.64         24.87         1.05 o                         
   5   8   6         65.02         68.23         2.03 o                         
  -4   9   6         14.11         14.12         1.05 o                         
  -3   9   6          4.44          2.96         0.39 o                         
  -2   9   6         21.06         22.14         1.36 o                         
  -1   9   6         41.87         39.32         1.03 o                         
   0   9   6         30.40         38.30         2.06 o                         
   1   9   6          4.43          5.13         0.46 o                         
   2   9   6         33.76         31.17         0.87 o                         
   3   9   6          6.85          6.06         0.49 o                         
   4   9   6          0.49          0.63         0.30 o                         
   5   9   6          6.75          7.50         0.96 o                         
  -4  10   6         13.37         10.87         0.76 o                         
  -3  10   6          6.35          5.31         0.42 o                         
  -2  10   6          0.07          0.40         0.29 o                         
  -1  10   6          5.97          6.72         0.53 o                         
   0  10   6          2.85          6.12         0.45 o                         
   1  10   6          5.41          5.86         0.49 o                         
   2  10   6          1.01          0.81         0.60 o                         
   3  10   6          3.26          2.67         0.64 o                         
   4  10   6         23.92         27.18         1.23 o                         
  -3  11   6          1.85          1.08         0.27 o                         
  -2  11   6          1.13          1.38         0.37 o                         
  -1  11   6          0.46          0.82         0.47 o                         
   0  11   6          0.39          0.11         0.27 o                         
   1  11   6          7.00          6.81         0.59 o                         
   3  11   6          8.15         11.72         0.84 o                         
   4  11   6          0.06          0.05         0.22 o                         
  -3  12   6          7.36          6.52         0.48 o                         
  -2  12   6          2.24          2.50         0.35 o                         
  -1  12   6          2.40          2.85         0.57 o                         
   0  12   6          6.41          7.87         0.43 o                         
   1  12   6         19.92         18.34         1.08 o                         
   2  12   6          1.95          1.69         0.41 o                         
  -7   1   7          3.61          3.47         0.46 o                         
  -6   1   7         88.58         86.27         1.69 o                         
  -5   1   7         27.39         27.47         0.90 o                         
  -4   1   7          2.14          1.60         0.26 o                         
  -3   1   7         29.57         29.58         1.08 o                         
  -2   1   7        332.46        322.29         3.75 o                         
  -1   1   7        204.49        214.01         4.15 o                         
   0   1   7         49.54         54.82         2.82 o                         
   1   1   7        148.31        158.43         5.71 o                         
   2   1   7         25.81         24.84         0.77 o                         
   3   1   7         98.59        103.72         1.96 o                         
   4   1   7         13.76         12.17         0.70 o                         
   6   1   7         21.88         20.20         0.94 o                         
   7   1   7          7.91          6.06         0.46 o                         
  -7   2   7          0.42          0.04         0.19 o                         
  -6   2   7          2.88          2.97         0.39 o                         
  -5   2   7          0.03         -0.05         0.25 o                         
  -4   2   7         38.33         43.23         0.93 o                         
  -3   2   7          0.77          0.16         0.24 o                         
  -2   2   7        448.22        409.70         4.61 o                         
  -1   2   7         97.97         93.66         1.76 o                         
   0   2   7        252.54        292.73         3.65 o                         
   1   2   7        248.26        257.41         4.02 o                         
   2   2   7         45.00         42.34         0.84 o                         
   3   2   7         51.50         55.98         1.65 o                         
   4   2   7         54.11         56.29         1.32 o                         
   5   2   7          9.06          9.05         0.57 o                         
   6   2   7          9.54          9.74         0.51 o                         
  -7   3   7          7.31          7.33         0.49 o                         
  -6   3   7          1.01          0.59         0.33 o                         
  -5   3   7          0.98          1.05         0.27 o                         
  -4   3   7          0.93          0.63         0.20 o                         
  -3   3   7          0.62          0.82         0.61 o                         
  -2   3   7         15.63         17.09         0.61 o                         
  -1   3   7          2.01          2.60         0.44 o                         
   0   3   7        717.86        853.90         8.48 o                         
   1   3   7         78.51         77.95         1.15 o                         
   2   3   7         20.83         25.60         0.65 o                         
   3   3   7         29.21         27.52         0.78 o                         
   4   3   7         63.67         69.62         3.17 o                         
   5   3   7         91.16         97.90         1.91 o                         
   6   3   7         22.20         23.61         0.66 o                         
  -6   4   7          9.10         10.27         0.89 o                         
  -5   4   7          0.71          1.07         0.26 o                         
  -4   4   7         50.31         47.37         1.06 o                         
  -3   4   7         34.93         35.36         1.15 o                         
  -2   4   7         37.68         34.40         0.81 o                         
  -1   4   7        140.86        143.34         1.80 o                         
   0   4   7        225.10        242.93         2.55 o                         
   1   4   7         52.12         58.67         1.06 o                         
   2   4   7          7.94          7.25         0.39 o                         
   3   4   7          4.00          4.09         0.28 o                         
   4   4   7         69.79         75.09         1.52 o                         
   5   4   7         61.35         60.56         1.19 o                         
   6   4   7          2.22          1.78         0.46 o                         
  -6   5   7          0.27         -0.20         0.38 o                         
  -5   5   7          1.46          1.31         0.66 o                         
  -4   5   7         12.16         15.08         0.78 o                         
  -3   5   7         24.42         23.15         0.83 o                         
  -2   5   7         15.53         11.23         0.52 o                         
  -1   5   7         15.27         12.35         0.38 o                         
   0   5   7         70.40         75.59         1.27 o                         
   1   5   7          0.08          0.40         0.21 o                         
   2   5   7         59.05         58.69         0.97 o                         
   3   5   7          1.19          0.93         0.24 o                         
   4   5   7         22.94         24.88         0.87 o                         
   5   5   7          0.35          0.63         0.25 o                         
   6   5   7          1.59          1.51         0.34 o                         
  -6   6   7         30.71         34.34         1.34 o                         
  -5   6   7          2.95          3.12         0.72 o                         
  -4   6   7         29.34         24.07         1.71 o                         
  -3   6   7          1.15          1.01         0.31 o                         
  -2   6   7          6.26          6.57         0.71 o                         
  -1   6   7        226.30        228.91         2.88 o                         
   0   6   7         19.45         17.84         0.52 o                         
   1   6   7        119.45        130.15         1.81 o                         
   2   6   7         22.58         24.34         1.12 o                         
   3   6   7          6.06          6.98         0.66 o                         
   4   6   7         22.77         23.03         0.95 o                         
   5   6   7         50.62         54.01         2.11 o                         
  -6   7   7          1.45          1.47         0.29 o                         
  -5   7   7          6.24          6.39         0.80 o                         
  -4   7   7         10.56          7.77         0.71 o                         
  -3   7   7          3.25          3.28         0.58 o                         
  -2   7   7          4.12          3.63         0.72 o                         
  -1   7   7        276.20        259.62         3.68 o                         
   0   7   7          1.25          1.34         0.29 o                         
   1   7   7          0.50         13.14         3.21 o                         
   2   7   7         51.85         48.31         1.53 o                         
   3   7   7          9.19          9.15         0.63 o                         
   4   7   7         14.03         13.02         0.63 o                         
   5   7   7         68.86         71.59         2.31 o                         
  -5   8   7          6.15          5.63         0.62 o                         
  -4   8   7          1.00          1.32         0.63 o                         
  -3   8   7          0.91          1.41         0.50 o                         
  -2   8   7          0.12          0.27         0.32 o                         
  -1   8   7        141.11        143.79         4.23 o                         
   0   8   7         35.53         36.31         1.07 o                         
   1   8   7         27.01         31.68         1.60 o                         
   2   8   7         20.16         19.62         0.82 o                         
   3   8   7         29.06         27.67         1.14 o                         
   4   8   7          0.69          1.02         0.49 o                         
   5   8   7         40.41         35.43         1.26 o                         
  -4   9   7         12.45         11.27         0.89 o                         
  -3   9   7         17.43         14.63         1.17 o                         
  -2   9   7          3.51          3.11         0.40 o                         
  -1   9   7          4.25          4.95         0.61 o                         
   0   9   7         32.42         39.41         2.08 o                         
   1   9   7         11.78         13.08         0.87 o                         
   2   9   7         17.54         15.83         0.71 o                         
   3   9   7          1.45          0.55         0.34 o                         
   4   9   7         14.99         17.71         0.99 o                         
  -4  10   7         20.34         15.72         0.77 o                         
  -3  10   7          5.33          7.52         0.55 o                         
  -2  10   7         17.19         14.63         1.13 o                         
  -1  10   7          0.40          0.90         0.44 o                         
   0  10   7          5.18          4.89         0.57 o                         
   1  10   7          1.39          1.57         0.40 o                         
   2  10   7         12.98         10.75         1.00 o                         
   3  10   7          2.25          2.37         0.51 o                         
   4  10   7          0.02         -0.16         0.25 o                         
  -3  11   7          2.13          2.08         0.43 o                         
  -2  11   7          0.18          0.05         0.34 o                         
  -1  11   7          9.37         10.84         0.53 o                         
   0  11   7          9.37         10.56         0.53 o                         
   1  11   7          0.66          0.53         0.42 o                         
   2  11   7          4.28          2.32         0.50 o                         
   3  11   7          1.19          1.66         0.37 o                         
  -2  12   7          0.59          1.04         0.32 o                         
  -1  12   7          0.10         -0.06         0.20 o                         
   0  12   7          0.26          0.46         0.23 o                         
   1  12   7          0.00         -0.07         0.29 o                         
  -6   0   8         56.82         56.24         2.15 o                         
  -5   0   8        414.44        379.24        32.35 o                         
  -4   0   8          2.90          5.48         0.87 o                         
  -3   0   8          3.18          2.99         0.75 o                         
  -2   0   8         13.74         15.56         1.01 o                         
  -1   0   8         14.25         11.84         0.97 o                         
   0   0   8          6.85          7.12         0.79 o                         
   1   0   8         28.89         24.27         1.78 o                         
   2   0   8         38.92         47.82         1.46 o                         
   3   0   8          0.02          0.62         0.36 o                         
   4   0   8          0.05          0.41         0.49 o                         
   6   0   8          1.62          2.16         0.53 o                         
  -6   1   8          2.32          2.61         0.34 o                         
  -5   1   8          0.22          0.04         0.36 o                         
  -4   1   8         40.97         39.22         2.34 o                         
  -3   1   8         21.19         18.11         2.38 o                         
  -2   1   8          0.32          0.36         0.34 o                         
  -1   1   8         83.09         78.22         1.54 o                         
   0   1   8         14.82         18.26         1.16 o                         
   1   1   8         20.22         21.87         0.88 o                         
   2   1   8         11.25         11.99         0.52 o                         
   3   1   8          8.48          8.76         0.43 o                         
   4   1   8         47.53         47.20         1.22 o                         
   5   1   8         13.88         13.12         0.69 o                         
   6   1   8         54.22         57.83         1.00 o                         
  -6   2   8          0.01          0.44         0.21 o                         
  -5   2   8          4.73          3.54         0.55 o                         
  -4   2   8         28.78         30.40         1.91 o                         
  -3   2   8          0.12          0.19         0.55 o                         
  -2   2   8         36.57         35.36         0.95 o                         
  -1   2   8          4.83          5.66         0.39 o                         
   0   2   8          1.28          2.73         0.34 o                         
   1   2   8         18.31         22.14         0.77 o                         
   2   2   8         16.44         17.38         0.60 o                         
   3   2   8         19.19         20.00         0.64 o                         
   4   2   8        132.35        137.32         2.44 o                         
   5   2   8          0.80          1.14         0.27 o                         
   6   2   8          9.35          9.68         0.47 o                         
  -6   3   8         11.81         12.43         1.04 o                         
  -5   3   8          2.26          3.87         0.38 o                         
  -4   3   8          1.09          0.49         0.33 o                         
  -3   3   8         21.90         22.75         1.69 o                         
  -2   3   8         55.97         58.80         0.98 o                         
  -1   3   8         14.29         15.17         0.52 o                         
   0   3   8          6.29          6.69         0.46 o                         
   1   3   8        154.02        145.40         1.77 o                         
   2   3   8          0.61          1.15         0.26 o                         
   3   3   8         47.96         47.56         0.89 o                         
   4   3   8        171.89        177.47         2.84 o                         
   5   3   8          0.67          0.58         0.22 o                         
   6   3   8         34.74         33.51         0.74 o                         
  -6   4   8         16.29         15.17         0.90 o                         
  -5   4   8          8.97          9.17         0.63 o                         
  -4   4   8          8.72          7.95         0.60 o                         
  -3   4   8         75.96         77.02         1.65 o                         
  -2   4   8          0.17          0.63         0.28 o                         
  -1   4   8         13.34         10.44         0.45 o                         
   0   4   8          2.50          3.24         0.33 o                         
   1   4   8         58.43         63.74         1.34 o                         
   2   4   8         16.32         17.97         0.52 o                         
   3   4   8         45.93         49.46         0.95 o                         
   4   4   8         20.82         21.80         1.04 o                         
   5   4   8          7.32          7.00         0.35 o                         
   6   4   8          0.02         -0.10         0.25 o                         
  -6   5   8         38.66         39.88         1.38 o                         
  -5   5   8          2.85          2.01         0.39 o                         
  -4   5   8          0.11         -0.03         0.32 o                         
  -3   5   8          9.45          8.53         0.60 o                         
  -2   5   8          0.11          0.22         0.26 o                         
  -1   5   8        168.25        156.29         2.78 o                         
   0   5   8         11.46         13.57         1.44 o                         
   1   5   8         26.87         29.85         1.37 o                         
   2   5   8          0.67          0.70         0.23 o                         
   3   5   8          1.24          1.71         0.36 o                         
   4   5   8          2.38          1.60         0.42 o                         
   5   5   8          4.22          4.03         0.58 o                         
  -6   6   8          4.67          3.96         0.38 o                         
  -5   6   8          0.52          0.44         0.50 o                         
  -4   6   8          1.61          1.60         0.71 o                         
  -3   6   8          3.85          4.55         0.78 o                         
  -2   6   8         23.41         22.87         1.56 o                         
  -1   6   8         60.25         60.28         1.27 o                         
   0   6   8         32.13         37.81         0.79 o                         
   1   6   8         41.70         42.36         0.93 o                         
   2   6   8          0.08          0.13         0.40 o                         
   3   6   8         16.79         14.98         0.82 o                         
   4   6   8          4.98          5.90         0.82 o                         
   5   6   8          0.80          0.63         0.40 o                         
  -5   7   8          0.66          1.78         0.48 o                         
  -4   7   8          0.87          0.70         0.40 o                         
  -3   7   8          3.63          2.41         0.73 o                         
  -2   7   8          5.21          4.57         0.51 o                         
  -1   7   8         63.61         57.99         1.41 o                         
   0   7   8         46.07         49.48         1.00 o                         
   1   7   8          0.10          1.02         0.31 o                         
   2   7   8         58.34         57.22         1.41 o                         
   3   7   8          0.01          0.00         0.28 o                         
   4   7   8          0.09          0.27         0.27 o                         
   5   7   8         47.93         48.71         1.60 o                         
  -5   8   8          0.22          0.34         0.24 o                         
  -4   8   8          6.65          6.72         0.80 o                         
  -3   8   8          0.17          0.04         0.36 o                         
  -2   8   8          3.22          5.72         0.87 o                         
  -1   8   8         16.77         11.28         1.66 o                         
   0   8   8          6.24          7.56         0.69 o                         
   1   8   8          0.01          0.39         0.29 o                         
   2   8   8         10.72          9.73         0.63 o                         
   3   8   8          0.01          0.00         0.30 o                         
   4   8   8          3.39          3.74         0.47 o                         
  -4   9   8         16.02         17.08         0.90 o                         
  -3   9   8         20.66         22.78         1.31 o                         
  -2   9   8         18.34         20.71         0.96 o                         
  -1   9   8         56.71         62.58         2.41 o                         
   0   9   8          2.92          2.75         0.47 o                         
   1   9   8          5.23          5.52         0.58 o                         
   2   9   8          6.16          4.40         0.72 o                         
   3   9   8          5.48          4.51         0.64 o                         
  -3  10   8          2.29          3.88         0.56 o                         
  -2  10   8          0.14          0.31         0.24 o                         
  -1  10   8          0.15         -0.02         0.30 o                         
   0  10   8         11.35         15.49         0.79 o                         
   1  10   8          2.03          1.22         0.35 o                         
   2  10   8          0.00         -0.26         0.40 o                         
   3  10   8          0.00         -0.03         0.29 o                         
  -1  11   8          7.57          7.09         0.49 o                         
   0  11   8          8.46          9.81         0.76 o                         
   1  11   8          0.79          0.89         0.41 o                         
   2  11   8          1.97          1.23         0.35 o                         
   0  12   8          3.52          2.79         0.33 o                         
  -6   1   9          6.80          8.94         0.52 o                         
  -5   1   9        246.22        237.36         4.35 o                         
  -4   1   9          7.65          5.76         0.51 o                         
  -3   1   9          2.50          1.80         0.40 o                         
  -2   1   9        108.86        105.65         1.81 o                         
  -1   1   9          2.84          4.43         0.46 o                         
   0   1   9         12.41         15.14         0.93 o                         
   1   1   9         62.73         60.22         1.36 o                         
   2   1   9          1.38          2.05         0.29 o                         
   3   1   9          0.44          0.81         0.24 o                         
   4   1   9          6.11          8.42         0.60 o                         
   5   1   9         13.92         16.46         0.60 o                         
   6   1   9          7.35          6.85         0.32 o                         
  -6   2   9          0.46          0.32         0.35 o                         
  -5   2   9         25.76         29.02         0.95 o                         
  -4   2   9          9.71         11.75         0.68 o                         
  -3   2   9          2.77          2.07         0.68 o                         
  -2   2   9          0.04          0.02         0.29 o                         
  -1   2   9         44.62         51.93         1.10 o                         
   0   2   9         51.22         54.16         1.70 o                         
   1   2   9          0.75          0.52         0.29 o                         
   2   2   9          4.93          5.60         0.39 o                         
   3   2   9          8.55          8.24         0.44 o                         
   4   2   9         85.22         93.46         2.49 o                         
   5   2   9         17.57         18.06         0.58 o                         
   6   2   9         17.19         13.28         0.68 o                         
  -6   3   9          5.40          4.02         0.29 o                         
  -5   3   9          0.01          0.29         0.23 o                         
  -4   3   9          8.41         10.56         0.65 o                         
  -3   3   9          7.12          6.24         0.66 o                         
  -2   3   9          5.44          5.55         0.36 o                         
  -1   3   9          3.84          4.76         0.37 o                         
   0   3   9         71.87         73.75         1.32 o                         
   1   3   9         47.23         50.99         1.52 o                         
   2   3   9         17.91         17.05         0.59 o                         
   3   3   9          1.19          1.42         0.35 o                         
   4   3   9          0.00          0.25         0.30 o                         
   5   3   9         17.04         16.00         0.51 o                         
  -5   4   9          2.74          2.36         0.26 o                         
  -4   4   9         15.36         15.53         0.73 o                         
  -3   4   9         12.04         14.70         1.43 o                         
  -2   4   9         14.57         13.15         0.55 o                         
  -1   4   9         19.30         19.85         0.63 o                         
   0   4   9        141.20        152.36         2.38 o                         
   1   4   9         22.10         22.29         0.95 o                         
   2   4   9         19.30         20.37         0.65 o                         
   3   4   9          3.15          3.35         0.37 o                         
   4   4   9          0.89          0.51         0.42 o                         
   5   4   9          1.66          0.76         0.21 o                         
  -5   5   9          5.00          5.16         0.74 o                         
  -4   5   9         11.64         13.34         1.69 o                         
  -3   5   9         16.36         14.70         1.36 o                         
  -2   5   9         16.17         15.53         0.73 o                         
  -1   5   9         17.95         15.48         0.50 o                         
   0   5   9        146.42        158.59         2.06 o                         
   1   5   9          0.00          0.33         0.28 o                         
   2   5   9          0.81          0.93         0.64 o                         
   3   5   9          0.53          0.37         0.39 o                         
   4   5   9         12.15         12.48         1.23 o                         
   5   5   9          3.66          4.13         0.52 o                         
  -5   6   9          7.41          7.29         0.62 o                         
  -4   6   9         12.20          9.67         0.97 o                         
  -3   6   9         21.88         25.66         1.20 o                         
  -2   6   9          7.49          8.06         1.07 o                         
  -1   6   9         24.74         26.83         0.83 o                         
   0   6   9         94.61        111.28         1.61 o                         
   1   6   9         20.72         20.96         0.64 o                         
   2   6   9          0.94          0.95         0.31 o                         
   3   6   9          7.64          6.75         0.48 o                         
   4   6   9         14.75         16.40         1.09 o                         
   5   6   9          0.10          0.32         0.26 o                         
  -5   7   9          0.75          0.53         0.28 o                         
  -4   7   9          0.23         -0.06         0.44 o                         
  -3   7   9          3.39          3.40         0.72 o                         
  -2   7   9          7.99          7.45         0.67 o                         
  -1   7   9          2.39          1.92         0.49 o                         
   0   7   9         57.13         62.30         1.47 o                         
   1   7   9          1.97          2.18         0.38 o                         
   2   7   9          4.54          4.43         0.41 o                         
   3   7   9          9.62          8.01         0.91 o                         
   4   7   9          0.21         -0.05         0.32 o                         
  -4   8   9          0.04          0.13         0.38 o                         
  -3   8   9         14.64         16.98         1.16 o                         
  -2   8   9          8.74          7.92         0.80 o                         
  -1   8   9         22.26         22.51         2.14 o                         
   0   8   9          0.04          0.08         0.49 o                         
   1   8   9          7.99          8.95         0.65 o                         
   2   8   9          7.98          7.91         0.59 o                         
   3   8   9          1.33          1.29         0.31 o                         
  -3   9   9          0.85          0.30         0.36 o                         
  -1   9   9          0.52          0.47         0.50 o                         
   0   9   9          0.00          0.27         0.50 o                         
   1   9   9          4.88          4.12         0.69 o                         
   2   9   9         17.93         15.40         1.01 o                         
   3   9   9          1.74          1.10         0.29 o                         
  -3  10   9          1.21          1.67         0.32 o                         
  -1  10   9         11.48         10.77         0.80 o                         
   0  10   9          3.22          4.67         0.64 o                         
   1  10   9          2.11          1.40         0.44 o                         
   2  10   9          1.15          0.86         0.35 o                         
   0  11   9          3.59          3.89         0.47 o                         
   1  11   9          1.26          1.00         0.28 o                         
  -5   0  10         56.28         53.18         2.07 o                         
  -4   0  10         37.61         36.13         1.99 o                         
  -3   0  10          8.68         10.19         1.07 o                         
  -2   0  10        259.38        232.49         4.69 o                         
  -1   0  10         50.21         50.93         1.63 o                         
   0   0  10         20.20         21.81         1.42 o                         
   1   0  10        152.14        162.48         5.44 o                         
   2   0  10          2.54          2.99         0.56 o                         
   3   0  10          2.21          3.52         0.68 o                         
   4   0  10         38.71         39.91         1.79 o                         
   5   0  10          0.89          0.28         0.38 o                         
  -5   1  10          1.04          1.21         0.34 o                         
  -4   1  10          2.90          2.04         0.35 o                         
  -3   1  10          9.23          8.07         1.42 o                         
  -2   1  10          1.46          1.50         0.34 o                         
  -1   1  10          3.59          5.32         0.46 o                         
   0   1  10          4.08          5.89         0.67 o                         
   1   1  10         14.93         14.08         1.00 o                         
   2   1  10          0.00          0.00         0.23 o                         
   3   1  10         24.58         27.47         0.80 o                         
   4   1  10         12.72         13.14         0.53 o                         
   5   1  10          8.94         10.11         0.40 o                         
  -5   2  10          1.84          1.38         0.27 o                         
  -4   2  10          8.18          9.48         0.58 o                         
  -3   2  10          9.32         11.82         1.14 o                         
  -2   2  10          4.78          3.78         0.34 o                         
  -1   2  10          0.47          0.70         0.29 o                         
   0   2  10          0.75          0.73         0.52 o                         
   1   2  10         27.16         26.83         1.19 o                         
   2   2  10         26.83         27.83         0.85 o                         
   3   2  10          3.09          3.00         0.37 o                         
   4   2  10         14.54         14.31         0.53 o                         
   5   2  10         31.02         30.11         1.08 o                         
  -5   3  10          4.80          5.57         0.66 o                         
  -4   3  10          0.06          0.01         0.27 o                         
  -3   3  10          9.12         10.56         0.75 o                         
  -2   3  10          0.44          0.29         0.42 o                         
  -1   3  10         12.27         11.68         0.46 o                         
   0   3  10          6.59          6.06         0.43 o                         
   1   3  10          0.26          0.80         0.37 o                         
   2   3  10          0.07          0.06         0.29 o                         
   3   3  10          4.32          3.92         0.52 o                         
   4   3  10          6.04          6.29         0.53 o                         
   5   3  10          5.17          5.21         0.45 o                         
  -5   4  10          2.09          1.52         0.25 o                         
  -4   4  10          5.46          3.95         0.50 o                         
  -3   4  10          0.07          0.29         0.39 o                         
  -2   4  10          0.73          0.59         0.31 o                         
  -1   4  10         37.81         43.79         1.25 o                         
   0   4  10        137.44        151.34         2.74 o                         
   1   4  10          2.66          3.10         0.74 o                         
   2   4  10          6.84          8.35         1.03 o                         
   3   4  10         17.97         14.87         1.50 o                         
   4   4  10         15.77         14.73         0.57 o                         
   5   4  10         10.50          8.86         0.61 o                         
  -4   5  10         18.04         18.14         0.83 o                         
  -3   5  10          3.19          3.90         0.81 o                         
  -2   5  10          0.72          0.59         0.61 o                         
  -1   5  10        132.51        131.74         2.03 o                         
   0   5  10         69.34         75.26         1.33 o                         
   1   5  10          0.02          1.01         0.36 o                         
   2   5  10          5.86          5.67         0.63 o                         
   3   5  10          3.94          3.39         0.47 o                         
   4   5  10          7.93          7.87         0.51 o                         
  -4   6  10          0.17          0.55         0.42 o                         
  -3   6  10          0.11          0.23         0.51 o                         
  -2   6  10          0.19          0.73         0.39 o                         
  -1   6  10         39.13         37.91         0.94 o                         
   0   6  10          2.15          1.29         0.29 o                         
   1   6  10          6.88          7.06         0.74 o                         
   2   6  10          0.01          0.01         0.29 o                         
   3   6  10          3.13          2.82         0.40 o                         
   4   6  10          0.20          0.36         0.21 o                         
  -4   7  10          7.09          6.34         0.60 o                         
  -3   7  10          2.09          1.18         0.45 o                         
  -2   7  10          5.85          6.01         0.97 o                         
  -1   7  10         21.54         19.68         1.89 o                         
   0   7  10         42.54         46.32         1.43 o                         
   1   7  10          0.16          0.37         0.32 o                         
   2   7  10          0.23          0.33         0.28 o                         
  -3   8  10          0.05          0.34         0.36 o                         
  -2   8  10          5.00          3.99         0.64 o                         
  -1   8  10          0.24          0.13         0.46 o                         
   0   8  10          3.29          3.96         0.70 o                         
   1   8  10          0.26         -0.17         0.44 o                         
   2   8  10         12.97         12.23         0.59 o                         
  -3   9  10          1.75          2.07         0.34 o                         
  -2   9  10          0.36          0.28         0.37 o                         
  -1   9  10          0.54          0.05         0.39 o                         
   0   9  10          0.77          0.69         0.43 o                         
   1   9  10          0.02         -0.08         0.35 o                         
   2   9  10          0.16          0.13         0.24 o                         
   0  10  10          2.17          2.53         0.41 o                         
   1  10  10          1.90          1.66         0.29 o                         
  -5   1  11         12.05          8.08         0.46 o                         
  -4   1  11         16.22         14.55         0.87 o                         
  -3   1  11          1.18          0.93         0.35 o                         
  -2   1  11          4.33          3.29         1.26 o                         
  -1   1  11          8.31          8.32         0.82 o                         
   0   1  11          1.40          1.03         0.45 o                         
   1   1  11         38.14         36.22         2.02 o                         
   2   1  11          0.08          0.29         0.34 o                         
   3   1  11          0.81          0.84         0.33 o                         
   4   1  11         64.97         61.73         1.39 o                         
  -5   2  11         14.38         14.02         0.79 o                         
  -4   2  11          0.88          0.74         0.25 o                         
  -3   2  11          0.26          0.29         0.50 o                         
  -2   2  11          8.04         10.84         1.14 o                         
  -1   2  11          3.15          5.41         0.63 o                         
   0   2  11          0.51          0.86         0.42 o                         
   1   2  11          1.65          1.16         0.63 o                         
   2   2  11          0.39          0.79         0.41 o                         
   3   2  11          0.06          0.34         0.30 o                         
   4   2  11         24.41         21.40         1.10 o                         
  -5   3  11          0.01         -0.13         0.24 o                         
  -4   3  11          0.23          0.23         0.27 o                         
  -3   3  11          3.41          2.80         0.47 o                         
  -2   3  11          0.13          0.11         0.35 o                         
  -1   3  11          9.69         10.58         0.64 o                         
   0   3  11          0.03         -0.22         0.30 o                         
   1   3  11          3.10          3.32         0.50 o                         
   2   3  11          0.84          0.56         0.48 o                         
   3   3  11          8.35          9.55         0.95 o                         
   4   3  11          7.00          6.18         0.42 o                         
  -4   4  11          0.50          0.51         0.27 o                         
  -3   4  11          1.04          0.80         0.51 o                         
  -2   4  11          0.44          0.83         0.56 o                         
  -1   4  11         26.00         25.28         1.10 o                         
   0   4  11          0.10          0.37         0.23 o                         
   1   4  11          0.32          0.99         0.40 o                         
   2   4  11          0.24          0.53         0.52 o                         
   3   4  11          1.12          0.80         0.43 o                         
   4   4  11          1.26          1.01         0.23 o                         
  -4   5  11          0.05          0.01         0.21 o                         
  -3   5  11          0.17         -0.06         0.48 o                         
  -2   5  11         22.15         23.68         1.52 o                         
  -1   5  11         13.77         15.57         0.98 o                         
   0   5  11         31.88         36.81         0.90 o                         
   1   5  11         38.52         36.29         1.03 o                         
   2   5  11          1.19          1.62         0.39 o                         
   3   5  11         12.68         11.04         0.57 o                         
  -4   6  11          1.47          1.05         0.30 o                         
  -3   6  11          5.43          6.03         0.49 o                         
  -2   6  11          0.01          0.56         0.46 o                         
  -1   6  11         77.36         68.01         2.70 o                         
   0   6  11          0.66          0.65         0.33 o                         
   1   6  11          7.81          7.44         0.52 o                         
   2   6  11         25.00         24.51         1.28 o                         
  -2   7  11          3.18          2.25         0.49 o                         
  -1   7  11          4.61          4.95         0.67 o                         
   0   7  11          6.06          7.58         0.74 o                         
   1   7  11          0.24          0.20         0.36 o                         
   2   7  11          0.82          0.76         0.34 o                         
   0   8  11          0.75          0.96         0.39 o                         
   1   8  11          0.10          0.09         0.25 o                         
  -4   0  12         22.69         20.67         1.04 o                         
  -3   0  12          1.20          1.73         0.35 o                         
  -2   0  12         10.53          8.60         0.91 o                         
  -1   0  12         23.26         26.46         1.61 o                         
   0   0  12          5.80          5.31         0.74 o                         
   1   0  12          1.49          1.03         0.43 o                         
   2   0  12         16.51         18.73         1.17 o                         
   3   0  12         13.40         14.41         0.97 o                         
   4   0  12         31.01         31.68         1.24 o                         
  -4   1  12          0.07          0.12         0.29 o                         
  -3   1  12          7.33          6.78         0.53 o                         
  -2   1  12          9.04          8.25         0.83 o                         
  -1   1  12          0.00          0.41         0.30 o                         
   0   1  12          0.15          0.39         0.30 o                         
   1   1  12          0.41          1.12         0.28 o                         
   2   1  12          1.20          0.96         0.31 o                         
   3   1  12          0.20         -0.05         0.35 o                         
  -4   2  12          1.68          1.44         0.26 o                         
  -3   2  12          0.51          0.97         0.33 o                         
  -2   2  12          7.46          6.43         0.48 o                         
  -1   2  12          0.34          0.65         0.27 o                         
   0   2  12          0.30          0.51         0.38 o                         
   1   2  12          3.33          3.02         0.32 o                         
   2   2  12          1.15          0.90         0.25 o                         
   3   2  12          0.31          0.40         0.36 o                         
  -4   3  12          2.75          2.56         0.27 o                         
  -3   3  12          0.06          0.17         0.26 o                         
  -2   3  12          3.63          3.39         0.41 o                         
  -1   3  12          0.90          0.38         0.33 o                         
   0   3  12          2.19          2.17         0.33 o                         
   1   3  12          0.69          0.53         0.22 o                         
   2   3  12          0.70          0.48         0.28 o                         
   3   3  12          1.43          1.30         0.37 o                         
  -3   4  12          0.34          0.68         0.28 o                         
  -2   4  12          8.85          9.24         0.91 o                         
  -1   4  12          0.00         -0.12         0.29 o                         
   0   4  12          0.50          0.03         0.26 o                         
   1   4  12         17.37         16.48         0.78 o                         
   2   4  12          0.18          0.55         0.23 o                         
   3   4  12          0.38          0.32         0.30 o                         
  -3   5  12          6.88          6.37         0.60 o                         
  -2   5  12          0.12          0.23         0.29 o                         
  -1   5  12          0.80          0.53         0.46 o                         
   0   5  12         64.72         66.44         1.48 o                         
   1   5  12          1.72          1.28         0.45 o                         
   2   5  12          5.71          5.80         0.59 o                         
  -3   6  12          0.11          0.24         0.24 o                         
  -2   6  12          1.10          0.70         0.38 o                         
  -1   6  12          2.75          2.45         0.50 o                         
   2   6  12          0.86          0.70         0.27 o                         
  -2   7  12          0.69          0.32         0.23 o                         
  -3   1  13          1.71          2.09         0.28 o                         
  -2   1  13         11.39          8.84         0.44 o                         
  -1   1  13          0.04          0.13         0.23 o                         
   0   1  13          0.08         -0.16         0.19 o                         
   1   1  13         14.45         12.40         0.54 o                         
   2   1  13          3.37          2.52         0.23 o                         
   3   1  13          1.06          0.59         0.25 o                         
  -3   2  13          0.03         -0.14         0.26 o                         
  -2   2  13          6.49          3.16         0.91 o                         
  -1   2  13          6.81          5.61         0.71 o                         
   0   2  13          2.04          2.24         0.29 o                         
   1   2  13          2.74          2.97         0.22 o                         
   2   2  13          0.45          0.60         0.18 o                         
   3   2  13          0.22          0.19         0.20 o                         
  -3   3  13          1.14          0.79         0.28 o                         
  -2   3  13          0.91          0.81         0.32 o                         
  -1   3  13          8.87          8.17         0.52 o                         
   0   3  13          0.65          0.58         0.22 o                         
   1   3  13          0.34          0.21         0.17 o                         
   2   3  13          0.69          0.87         0.23 o                         
  -2   4  13          0.74          0.26         0.22 o                         
   0   4  13          6.76          5.91         0.40 o                         
   1   4  13          0.00          0.34         0.32 o                         
  -1   5  13          8.98          7.84         0.59 o                         
  -1   0  14          0.00          0.06         0.23 o                         
   0   0  14          1.42          1.35         0.23 o                         
   1   0  14          8.88          3.59         0.37 o                         
  -1   1  14          3.54          2.54         0.25 o                         
   0   1  14          0.01         -0.14         0.15 o                         
   1   1  14          2.11          1.23         0.20 o                         
  -1   2  14          0.61          0.52         0.24 o                         
   0   2  14          0.29          0.13         0.23 o                         
   1   2  14          1.15          0.29         0.20 o                         
                                                                                
